# Supplementary material for: Transcriptome profiling of spike provides expression features of genes related to terpene biosynthesis in lavender
Source: Sci Rep. 2020 Apr 24;10:6933. doi: 10.1038/s41598-020-63950-4 (PMC7181790; doi:10.1038/s41598-020-63950-4)
Supplement: Supplementary file 2 — Supplementary information2. [file 41598_2020_63950_MOESM2_ESM.xlsx]

## Sheet: Sheet1
	gene_id	sample_readcount(B_S1_1)	sample_readcount(B_S1_2)	sample_readcount(B_S1_3)	sample_readcount(B_S2_1)	sample_readcount(B_S2_2)	sample_readcount(B_S2_3)	sample_readcount(B_S3_1)	sample_readcount(B_S3_2)	sample_readcount(B_S3_3)	sample_readcount(W_S1_1)	sample_readcount(W_S1_2)	sample_readcount(W_S1_3)	sample_readcount(W_S2_1)	sample_readcount(W_S2_2)	sample_readcount(W_S2_3)	sample_readcount(W_S3_1)	sample_readcount(W_S3_2)	sample_readcount(W_S3_3)	sample_fpkm(B_S1_1)	sample_fpkm(B_S1_2)	sample_fpkm(B_S1_3)	sample_fpkm(B_S2_1)	sample_fpkm(B_S2_2)	sample_fpkm(B_S2_3)	sample_fpkm(B_S3_1)	sample_fpkm(B_S3_2)	sample_fpkm(B_S3_3)	sample_fpkm(W_S1_1)	sample_fpkm(W_S1_2)	sample_fpkm(W_S1_3)	sample_fpkm(W_S2_1)	sample_fpkm(W_S2_2)	sample_fpkm(W_S2_3)	sample_fpkm(W_S3_1)	sample_fpkm(W_S3_2)	sample_fpkm(W_S3_3)	Gene Length	NR GI	NR ID	NR Score	NR Evalue	NR Description	NT GI	NT ID	NT Score	NT Evalue	NT Description	KO ID
DXS	Cluster-10611.112066	0	40.18	51.01	0	0	0	0	0	0	0.05	0	0	50.64	52.15	19.16	131.78	0	0	0	1.31	1.71	0	0	0	0	0	0	0	0	0	2.18	2.35	0.86	3.78	0	0	1975	659117261	XP_008458506.1	2198	5.1e-245	PREDICTED: probable 1-deoxy-D-xylulose-5-phosphate synthase, chloroplastic [Cucumis melo]	521953388	JX630149.1	1407	0	Lavandula angustifolia cultivar Diva deoxyxylulose synthase (DXS1) mRNA, complete cds	K01662
	Cluster-10611.171439	97.22	45	0	51.56	0	55.31	0	0	82.34	0	0	0	0	0	18	0	50.51	0	2.83	1.46	0	1.53	0	2.12	0	0	2.57	0	0	0	0	0	0.8	0	2.06	0	1981	659117261	XP_008458506.1	2198	5.1e-245	PREDICTED: probable 1-deoxy-D-xylulose-5-phosphate synthase, chloroplastic [Cucumis melo]	521953388	JX630149.1	1407	0	Lavandula angustifolia cultivar Diva deoxyxylulose synthase (DXS1) mRNA, complete cds	K01662
	Cluster-10611.199672	0	0	0	0	0	0	20.53	0	15.69	0	0	0	0	0	0	13.85	13.7	18.73	0	0	0	0	0	0	0.69	0	0.55	0	0	0	0	0	0	0.45	0.63	0.84	1788	521953389	AGQ04153.1	2470	1.3e-276	deoxyxylulose synthase [Lavandula angustifolia]	521953388	JX630149.1	1288	0	Lavandula angustifolia cultivar Diva deoxyxylulose synthase (DXS1) mRNA, complete cds	K01662
	Cluster-10611.310902	0	34.85	0	0	12.48	0	70.3	124.06	61.04	0	30.8	53.34	0	70.42	11.05	2061.68	942.53	1643.77	0	0.91	0	0	0.42	0	1.68	3.71	1.53	0	0.61	1.16	0	2.54	0.39	47.41	30.9	52.5	2398	374639395	AEZ55686.1	3228	0	putative 1-deoxy-D-xylulose 5-phosphate synthase of [Salvia miltiorrhiza]	747103538	XM_011101661.1	762	0	PREDICTED: Sesamum indicum probable 1-deoxy-D-xylulose-5-phosphate synthase 2, chloroplastic (LOC105178233), mRNA	K01662
	Cluster-10611.325472	139.1	123.09	115.75	137.01	106.22	145.73	229.18	174.06	297.83	106.84	63.52	123.4	58.5	45.88	80.62	125.13	91.07	118.79	4.22	4.15	4.03	4.24	4.65	5.82	7.09	6.73	9.66	3.25	1.63	3.48	2.61	2.14	3.73	3.72	3.86	4.9	1915	374639397	AEZ55687.1	1482	5.2e-162	putative 1-deoxy-D-xylulose 5-phosphate synthase precursor [Salvia miltiorrhiza]	374639396	JN831117.1	167	1.26061e-79	Salvia miltiorrhiza putative 1-deoxy-D-xylulose 5-phosphate synthase precursor (DXS4) gene, complete cds	K01662
	Cluster-10611.325476	1.75	17.44	45.22	26.37	0	0	44.81	27.35	30.67	0	0	11.77	12.51	0	11.85	59.71	66.49	26.84	0.05	0.55	1.48	0.77	0	0	1.3	1	0.94	0	0	0.31	0.53	0	0.52	1.67	2.65	1.04	2018	374639397	AEZ55687.1	1482	5.5e-162	putative 1-deoxy-D-xylulose 5-phosphate synthase precursor [Salvia miltiorrhiza]	374639396	JN831117.1	167	1.32967e-79	Salvia miltiorrhiza putative 1-deoxy-D-xylulose 5-phosphate synthase precursor (DXS4) gene, complete cds	K01662
	Cluster-10611.350936	39.8	0	39.96	0	0	8.75	1647.19	1228.52	1948.82	12.86	0	0	0	0	0	0	0	0	0.95	0	1.09	0	0	0.27	39.87	37.2	49.5	0.31	0	0	0	0	0	0	0	0	2371	374639395	AEZ55686.1	3228	0	putative 1-deoxy-D-xylulose 5-phosphate synthase of [Salvia miltiorrhiza]	747103538	XM_011101661.1	762	0	PREDICTED: Sesamum indicum probable 1-deoxy-D-xylulose-5-phosphate synthase 2, chloroplastic (LOC105178233), mRNA	K01662
DXR	Cluster-10611.232270	109.83	108.36	84.06	114.34	137.81	73.05	129.06	166.11	507.59	87.54	162.12	119.55	83.96	88.16	104.08	302.89	168.29	294.02	8.12	9.18	7.25	8.79	14.78	7.19	9.95	15.97	41.08	6.67	10.43	8.3	9.22	10.2	12.08	22.2	17.77	29.77	931	521953393	AGQ04155.1	1432	1.6e-156	1-deoxy-D-xylulose 5-phosphate reductoisomerase [Lavandula angustifolia]	521953392	JX630151.1	803	0	Lavandula angustifolia cultivar Diva 1-deoxy-D-xylulose 5-phosphate reductoisomerase (DXR) mRNA, complete cds	K00099
	Cluster-10611.232272	467.79	402.89	392.37	479.27	280.28	406.8	540.83	354.19	566.94	811.95	758.7	825.06	612.87	569.77	567.11	788.26	613.27	637.05	38.36	38.06	37.63	40.96	33.35	44.48	46.44	37.88	51.07	68.91	54.39	63.6	74.78	73.27	73.33	64.2	72.09	71.59	864	521953393	AGQ04155.1	1332	5.8e-145	1-deoxy-D-xylulose 5-phosphate reductoisomerase [Lavandula angustifolia]	521953392	JX630151.1	782	0	Lavandula angustifolia cultivar Diva 1-deoxy-D-xylulose 5-phosphate reductoisomerase (DXR) mRNA, complete cds	K00099
CMS	Cluster-10611.177330	233.37	147.86	120.32	145.92	71.28	144.4	110.99	63.92	99.91	135.88	212.82	150.83	87.43	91.75	77.7	65.39	54.39	60.04	26.36	19.65	16.07	17.4	11.71	21.9	13.34	9.54	12.6	16.18	21.46	16.12	14.8	16.45	14.12	7.4	8.94	9.34	695	374639355	AEZ55666.1	800	2.3e-83	2-C-methyl-D-erythritol 4-phosphate cytidylyltransferase [Salvia miltiorrhiza]	747080690	XM_011089303.1	293	4.01556e-150	PREDICTED: Sesamum indicum 2-C-methyl-D-erythritol 4-phosphate cytidylyltransferase, chloroplastic (LOC105169040), transcript variant X3, mRNA	K00991
CMK	Cluster-10611.218417	288.01	119.23	198.83	270.35	151.81	209.5	65.34	46.03	81.83	332.22	307.65	399.04	240.45	166.07	142.19	136.05	90.45	97.72	10.48	4.85	8.33	10.07	7.99	10.06	2.43	2.14	3.2	12.19	9.51	13.53	12.89	9.32	7.93	4.86	4.62	4.84	1636	145843639	ABP96842.1	1441	2.5e-157	4-diphosphocytidyl-2-C-methyl-D-erythritol kinase [Salvia miltiorrhiza]	145843638	EF534309.1	701	0	Salvia miltiorrhiza 4-diphosphocytidyl-2-C-methyl-D-erythritol kinase mRNA, complete cds	K00919
	Cluster-10611.218418	551.72	390.48	363.33	316.11	211.32	404.27	258.16	149.48	165.65	601.19	555.3	431.64	312.69	158.33	174.81	113.15	156.08	96.9	20.33	16.09	15.42	11.93	11.26	19.66	9.74	7.05	6.56	22.34	17.37	14.82	16.98	9	9.88	4.09	8.07	4.86	1619	145843639	ABP96842.1	1436	9.5e-157	4-diphosphocytidyl-2-C-methyl-D-erythritol kinase [Salvia miltiorrhiza]	145843638	EF534309.1	704	0	Salvia miltiorrhiza 4-diphosphocytidyl-2-C-methyl-D-erythritol kinase mRNA, complete cds	K00919
	Cluster-10611.221019	129.3	304.2	178.23	244.58	164.19	265.74	412.96	218.02	353.66	274.88	299.95	353.69	289.02	275.03	267.71	450.93	278.28	299.17	4.11	10.77	6.51	7.94	7.53	11.12	13.39	8.84	12.03	8.78	8.06	10.46	13.51	13.44	12.99	14.04	12.37	12.93	1839	145843639	ABP96842.1	1496	1.2e-163	4-diphosphocytidyl-2-C-methyl-D-erythritol kinase [Salvia miltiorrhiza]	145843638	EF534309.1	710	0	Salvia miltiorrhiza 4-diphosphocytidyl-2-C-methyl-D-erythritol kinase mRNA, complete cds	K00919
	Cluster-10611.229204	462.23	209.76	272.94	460.47	286.04	290.92	652.8	404.12	727.53	388.21	302.93	237.15	140.2	158.51	185.23	391.64	246.96	326.88	15.5	7.85	10.53	15.79	13.86	12.86	22.37	17.31	26.16	13.1	8.6	7.4	6.92	8.18	9.5	12.88	11.6	14.92	1755	145843639	ABP96842.1	1496	1.1e-163	4-diphosphocytidyl-2-C-methyl-D-erythritol kinase [Salvia miltiorrhiza]	145843638	EF534309.1	710	0	Salvia miltiorrhiza 4-diphosphocytidyl-2-C-methyl-D-erythritol kinase mRNA, complete cds	K00919
	Cluster-10611.250985	129.79	110.97	116.4	107.45	102	129.24	28.53	42.3	72.8	246.01	370.61	353.08	169.44	102.56	174.85	67.49	126.51	32.65	4.08	3.89	4.2	3.45	4.63	5.35	0.92	1.7	2.45	7.77	9.85	10.33	7.83	4.96	8.39	2.08	5.56	1.4	1856	145843639	ABP96842.1	1491	4.5e-163	4-diphosphocytidyl-2-C-methyl-D-erythritol kinase [Salvia miltiorrhiza]	145843638	EF534309.1	707	0	Salvia miltiorrhiza 4-diphosphocytidyl-2-C-methyl-D-erythritol kinase mRNA, complete cds	K00919
MCS	Cluster-10611.179529	767	461	516	874	372	625	640	414	548	1196	850	926	749	507	612	551	420	450	75.37	52.76	59.63	90.09	53.11	82.19	66.39	53.42	59.64	122.78	73.81	85.8	109.9	78.61	95.81	54	59.61	60.74	762	374639357	AEZ55667.1	837	1.3e-87	2-C-methyl-D-erythritol 2,4-cyclodiphosphate synthase [Salvia miltiorrhiza]	402749270	JX233816.1	440	0	Salvia miltiorrhiza 2C-methyl-D-erythritol 2,4-cyclodiphosphate synthase (MCS) mRNA, complete cds	K01770
	Cluster-10611.234053	479.18	346.52	500.69	712.5	383.28	417.44	956.58	659.49	972	605.87	427.99	585.34	436.36	374.63	477.77	783.23	503.61	620.26	28.75	23.6	34.87	44.17	33.31	33.23	59.43	51.12	63.37	37.14	22.13	32.87	38.77	34.96	44.58	46.41	42.87	50.84	1090	402749271	AFQ95411.1	927	6.7e-98	2C-methyl-D-erythritol 2,4-cyclodiphosphate synthase [Salvia miltiorrhiza]	402749270	JX233816.1	429	0	Salvia miltiorrhiza 2C-methyl-D-erythritol 2,4-cyclodiphosphate synthase (MCS) mRNA, complete cds	K01770
HDS	Cluster-10611.195675	381	342.93	327.42	786.27	524	591	1276.22	899.64	1695.96	860	819.01	830.74	762	688.75	734	1351.16	987	965.14	30.5	31.58	30.63	65.55	60.85	63.05	106.87	93.84	149.01	71.17	57.25	62.49	90.72	86.41	92.54	107.38	113.15	105.85	879	521953395	AGQ04156.1	1436	5.1e-157	4-hydroxy-3-methylbut-2-enyl diphosphate synthase [Lavandula angustifolia]	521953394	JX630152.1	792	0	Lavandula angustifolia cultivar Diva 4-hydroxy-3-methylbut-2-enyl diphosphate synthase (HDS) mRNA, complete cds	K03526
	Cluster-10611.221745	0	32.97	36.58	0	0	0	0	0	20.15	0	0	0	0	0	0	0	0	0	0	2.97	3.35	0	0	0	0	0	1.73	0	0	0	0	0	0	0	0	0	892	521953395	AGQ04156.1	1333	4.6e-145	4-hydroxy-3-methylbut-2-enyl diphosphate synthase [Lavandula angustifolia]	521953394	JX630152.1	733	0	Lavandula angustifolia cultivar Diva 4-hydroxy-3-methylbut-2-enyl diphosphate synthase (HDS) mRNA, complete cds	K03526
	Cluster-10611.222809	853.3	655.42	539.21	664.99	480.12	754.82	437.96	501.98	441.29	895.09	880.46	1084.56	667.11	702.48	562.3	549.45	354.46	357.72	51.75	45.15	37.96	41.68	42.17	60.74	27.51	39.34	29.09	55.49	46.04	61.57	59.91	66.28	53.06	32.91	30.51	29.64	1081	521953395	AGQ04156.1	754	7.6e-78	4-hydroxy-3-methylbut-2-enyl diphosphate synthase [Lavandula angustifolia]	735679294	KJ746807.1	320	6.22693e-165	Salvia miltiorrhiza f. alba (E)-4-hydroxy-3-methylbut-2-enyl diphosphate synthase mRNA, complete cds	K03526
	Cluster-10611.239719	32.55	0	147.67	495.45	219.82	97.29	985.31	414.59	699.08	411.24	110.88	222.04	626.53	221.87	434.99	825.77	737.69	731.92	2.34	0	12.38	37.01	22.93	9.31	73.86	38.74	54.99	30.45	6.93	14.99	66.93	24.94	49.05	58.87	75.73	72.08	950	521953395	AGQ04156.1	754	6.7e-78	4-hydroxy-3-methylbut-2-enyl diphosphate synthase [Lavandula angustifolia]	735679294	KJ746807.1	320	5.44782e-165	Salvia miltiorrhiza f. alba (E)-4-hydroxy-3-methylbut-2-enyl diphosphate synthase mRNA, complete cds	K03526
HDR	Cluster-10611.16289	0	10	17.79	36.51	23.81	22.04	161.24	61.75	61.29	0	8.26	0	4.19	14.73	25.29	78.73	48.51	57.22	0	0.5	0.91	1.66	1.53	1.29	7.35	3.52	2.93	0	0.31	0	0.27	1.01	1.73	3.43	3.03	3.46	1387	747082064	XP_011088335.1	1570	2.3e-172	PREDICTED: 4-hydroxy-3-methylbut-2-enyl diphosphate reductase, chloroplastic [Sesamum indicum]	848872888	XM_012981551.1	384	0	PREDICTED: Erythranthe guttatus 4-hydroxy-3-methylbut-2-enyl diphosphate reductase, chloroplastic-like (LOC105957612), mRNA	K03527
	Cluster-10611.198560	0	0	0	0	0	0	0	0	2.09	200.54	360	176.46	259.11	248.76	243.84	340.65	259.83	208	0	0	0	0	0	0	0	0	0.13	11.28	17.08	9.11	21.16	21.32	20.88	18.55	20.31	15.68	1163	521953397	AGQ04157.1	1721	6.1e-190	4-hydroxy-3-methylbut-2-enyl diphosphate reductase [Lavandula angustifolia]	521953396	JX630153.1	1030	0	Lavandula angustifolia cultivar Diva 4-hydroxy-3-methylbut-2-enyl diphosphate reductase (HDR) mRNA, complete cds	K03527
	Cluster-10611.200307	158.9	151.44	125.7	477.89	257.75	301.58	370.44	317.11	478.56	71.66	236.73	83.21	206.37	222.37	236.51	294.19	205.81	227.61	7.91	8.5	7.24	24.48	18.57	19.87	19	20.3	25.75	3.62	10.09	3.87	15.18	17.15	18.19	14.42	14.46	15.46	1263	521953397	AGQ04157.1	1721	6.6e-190	4-hydroxy-3-methylbut-2-enyl diphosphate reductase [Lavandula angustifolia]	521953396	JX630153.1	1033	0	Lavandula angustifolia cultivar Diva 4-hydroxy-3-methylbut-2-enyl diphosphate reductase (HDR) mRNA, complete cds	K03527
	Cluster-10611.201855	215.55	190.14	144.67	588.19	272.94	347.36	220.38	246.6	444.72	365.89	718.34	350.29	411.58	394.13	488.55	561.93	451.74	349.8	10.66	10.6	8.27	29.92	19.52	22.73	11.22	15.68	23.76	18.37	30.39	16.17	30.06	30.18	37.31	27.36	31.53	23.59	1270	521953397	AGQ04157.1	1710	1.3e-188	4-hydroxy-3-methylbut-2-enyl diphosphate reductase [Lavandula angustifolia]	521953396	JX630153.1	958	0	Lavandula angustifolia cultivar Diva 4-hydroxy-3-methylbut-2-enyl diphosphate reductase (HDR) mRNA, complete cds	K03527
	Cluster-10611.201856	115.24	81.22	94.36	417.17	222.95	232.55	280.62	257.65	396.96	238.29	450.96	300.31	395.81	324.93	454.27	514.12	399.3	385.43	5.13	4.06	4.85	19.07	14.36	13.68	12.84	14.72	19.05	10.74	17.13	12.47	26	22.37	31.15	22.51	25.03	23.39	1383	521953397	AGQ04157.1	1220	9e-132	4-hydroxy-3-methylbut-2-enyl diphosphate reductase [Lavandula angustifolia]	521953396	JX630153.1	724	0	Lavandula angustifolia cultivar Diva 4-hydroxy-3-methylbut-2-enyl diphosphate reductase (HDR) mRNA, complete cds	K03527
	Cluster-10611.46252	0	0	0	0	0	0	0	0	0	1.1	0	7.22	2.17	0	10.31	33.38	17.65	13.78	0	0	0	0	0	0	0	0	0	0.04	0	0.23	0.11	0	0.55	1.14	0.86	0.65	1704	590687627	XP_007042717.1	962	9.1e-102	4-hydroxy-3-methylbut-2-enyl diphosphate reductase isoform 1 [Theobroma cacao]>gi|508706652|gb|EOX98548.1| 4-hydroxy-3-methylbut-2-enyl diphosphate reductase isoform 1 [Theobroma cacao]	405789873	JX266173.1	218	4.9904e-108	Olea europaea cultivar Dolce d'Andria putative 4-hydroxy-3-methylbut-2-enyl diphosphate reductase (HMBPPR) mRNA, partial cds	K03527
AACT	Cluster-10611.209566	446.77	330.81	482.15	653.61	472.59	413.16	1123	817.19	908.67	638.19	447.63	585.43	372.33	374.66	429.78	1026.72	711.77	739.51	68.76	61.6	88.96	107.91	106.15	86.18	187.74	169.17	159.36	106.06	63.2	85.9	86.62	92.93	109.25	159.88	162.48	157.58	576	442569925	AGC59769.1	914	1.1e-96	3-ketoacyl-CoA thiolase 1 [Rehmannia glutinosa]	442569924	JX983188.1	369	0	Rehmannia glutinosa 3-ketoacyl-CoA thiolase 1 mRNA, complete cds	K07513
	Cluster-10611.219795	1348.02	1085.24	1019.95	1534.13	792.7	734.82	316.72	318.01	421.43	1392.63	1183.33	1122.41	641.93	776.74	637.5	396.07	376.63	344.98	123.57	115.35	109.71	147.14	105.52	90.01	30.55	38.17	42.65	132.86	95.45	96.9	87.74	112.07	92.72	36.15	49.72	43.4	799	747072409	XP_011083116.1	587	1.3e-58	PREDICTED: 3-ketoacyl-CoA thiolase 2, peroxisomal [Sesamum indicum]	747072408	XM_011084814.1	267	1.31986e-135	PREDICTED: Sesamum indicum 3-ketoacyl-CoA thiolase 2, peroxisomal (LOC105165712), mRNA	K07513
	Cluster-10611.224223	1256.85	1370.8	961.2	830	416.68	494.44	239.44	277.54	332.65	1316.64	853.68	1231.41	395.76	422.81	445.36	284.79	237.94	223.78	125.2	159.18	112.66	86.78	60.31	65.93	25.2	36.33	36.73	137.14	75.22	115.71	58.89	66.5	70.75	28.31	34.26	30.63	755	747072409	XP_011083116.1	574	4e-57	PREDICTED: 3-ketoacyl-CoA thiolase 2, peroxisomal [Sesamum indicum]	747072408	XM_011084814.1	255	5.82859e-129	PREDICTED: Sesamum indicum 3-ketoacyl-CoA thiolase 2, peroxisomal (LOC105165712), mRNA	K07513
HMGS	Cluster-10611.202964	1600.85	1571.91	1751.78	4361.35	1780.69	1789.42	663.06	315.03	418.68	5030.73	1483.67	2607	2010.16	2290.99	2117.32	344.71	561.14	336.34	75.52	83.48	95.5	211.51	121.53	111.66	32.18	19.1	21.32	240.7	59.82	114.81	140.01	167.28	154.1	16.01	37.33	21.64	1319	257781224	ACV65039.1	1623	1.6e-178	3-hydroxy-3-methylglutaryl coenzyme A synthase [Salvia miltiorrhiza]	521953398	JX630154.1	783	0	Lavandula angustifolia cultivar Diva hydroxymethylglutaryl-CoA synthase (HMGS) mRNA, complete cds	K01641
	Cluster-10611.213802	5692.38	3471.19	4383.54	9776.56	4294	4957.54	2266.36	1672.78	1746.99	11744.6	3321.2	7480.14	6174.14	4894.26	4405.84	1811.57	1409.94	1046.5	276.26	189.82	245.97	488.04	301.54	318.36	113.25	104.38	91.6	578.57	137.88	339.01	442.57	367.85	330.17	86.57	96.56	69.27	1289	257781224	ACV65039.1	1623	1.6e-178	3-hydroxy-3-methylglutaryl coenzyme A synthase [Salvia miltiorrhiza]	521953398	JX630154.1	783	0	Lavandula angustifolia cultivar Diva hydroxymethylglutaryl-CoA synthase (HMGS) mRNA, complete cds	K01641
HMGR	Cluster-10611.185347	96.64	47.1	39.94	156.3	0	25.14	55.51	0	0	386.82	2679.32	1189.77	74.35	1605.18	1207.54	308.89	105.71	49.71	3.7	2.02	1.76	6.14	0	1.27	2.18	0	0	14.96	87.28	42.51	4.2	94.93	71.03	11.63	5.69	2.6	1566	747055628	XP_011074058.1	1628	5e-179	PREDICTED: 3-hydroxy-3-methylglutaryl-coenzyme A reductase 1 [Sesamum indicum]	747090456	XM_011094617.1	413	0	PREDICTED: Sesamum indicum 3-hydroxy-3-methylglutaryl-coenzyme A reductase (LOC105172989), mRNA	K00021
	Cluster-10611.200107	463.77	373.34	574.99	421.02	154.37	111.03	81.25	248.11	137.05	281.01	3113.65	1051.57	215.35	1035.53	835.62	304.35	76.23	142.2	17.75	15.99	25.36	16.51	8.54	5.61	3.19	12.16	5.64	10.85	101.27	37.51	12.15	61.15	49.07	11.44	4.1	7.41	1568	747055628	XP_011074058.1	1628	5e-179	PREDICTED: 3-hydroxy-3-methylglutaryl-coenzyme A reductase 1 [Sesamum indicum]	747090456	XM_011094617.1	413	0	PREDICTED: Sesamum indicum 3-hydroxy-3-methylglutaryl-coenzyme A reductase (LOC105172989), mRNA	K00021
	Cluster-10611.200110	613.42	718.14	1057.52	560.65	207.69	257.08	268.98	386.72	496.09	0	29.95	124.85	0	118.73	0	0	0	0	23.84	31.25	47.36	22.33	11.67	13.19	10.71	19.24	20.73	0	0.99	4.52	0	7.12	0	0	0	0	1548	747055628	XP_011074058.1	1628	4.9e-179	PREDICTED: 3-hydroxy-3-methylglutaryl-coenzyme A reductase 1 [Sesamum indicum]	747090456	XM_011094617.1	413	0	PREDICTED: Sesamum indicum 3-hydroxy-3-methylglutaryl-coenzyme A reductase (LOC105172989), mRNA	K00021
	Cluster-10611.201604	320.48	0	385.78	299.72	60	233.02	0	0	29.63	352.55	466.84	332.5	110.66	177.75	20.81	111.48	37.67	54.6	7.95	0	10.97	7.57	2.15	7.6	0	0	0.78	8.75	9.75	7.66	4.03	6.76	0.79	2.71	1.3	1.84	2286	747055628	XP_011074058.1	1793	5.4e-198	PREDICTED: 3-hydroxy-3-methylglutaryl-coenzyme A reductase 1 [Sesamum indicum]	187884599	EU680958.1	740	0	Salvia miltiorrhiza 3-hydroxy-3-methylglutaryl-coenzyme A reductase mRNA, complete cds	K00021
	Cluster-10611.201620	95.87	158.84	0	283.8	282.1	199.68	224.82	206.7	288.57	0	71.93	0	69.47	253.32	93.66	54.25	87.97	48.81	3.75	6.95	0	11.36	15.94	10.3	9	10.34	12.12	0	2.39	0	4	15.28	5.62	2.08	4.83	2.6	1541	747055628	XP_011074058.1	1797	1.2e-198	PREDICTED: 3-hydroxy-3-methylglutaryl-coenzyme A reductase 1 [Sesamum indicum]	187884599	EU680958.1	714	0	Salvia miltiorrhiza 3-hydroxy-3-methylglutaryl-coenzyme A reductase mRNA, complete cds	K00021
	Cluster-10611.223584	0	118.04	78.1	0	138.89	0	0	0	0	53.85	554.1	248.67	0	84.15	244.4	103.01	0	0	0	5.05	3.44	0	7.67	0	0	0	0	2.08	17.99	8.86	0	4.96	14.33	3.87	0	0	1570	747055628	XP_011074058.1	1628	5e-179	PREDICTED: 3-hydroxy-3-methylglutaryl-coenzyme A reductase 1 [Sesamum indicum]	747090456	XM_011094617.1	413	0	PREDICTED: Sesamum indicum 3-hydroxy-3-methylglutaryl-coenzyme A reductase (LOC105172989), mRNA	K00021
	Cluster-10611.238742	592.31	512.8	278.86	210.64	150.06	238.97	110.67	0	147.06	257.66	458.19	139.42	329.63	15.68	317.58	189.59	112.27	86.88	20.85	20.17	11.3	7.59	7.64	11.1	3.99	0	5.56	9.14	13.68	4.57	17.09	0.85	17.12	6.55	5.54	4.16	1683	747055628	XP_011074058.1	1796	1.8e-198	PREDICTED: 3-hydroxy-3-methylglutaryl-coenzyme A reductase 1 [Sesamum indicum]	187884599	EU680958.1	743	0	Salvia miltiorrhiza 3-hydroxy-3-methylglutaryl-coenzyme A reductase mRNA, complete cds	K00021
MK	Cluster-10611.199930	825.68	644.08	653.42	946.05	496.31	567.67	547.31	414.54	613.58	1409.61	1236.16	1229.75	915.27	866.09	847.19	1153.79	958.11	712.38	38.95	34.2	35.62	45.88	33.87	35.42	26.56	25.13	31.25	67.44	49.84	54.16	63.75	63.24	61.66	53.58	63.74	45.83	1319	848880128	XP_012840447.1	1455	4.8e-159	PREDICTED: mevalonate kinase [Erythranthe guttatus]>gi|604329532|gb|EYU34844.1| hypothetical protein MIMGU_mgv1a008028mg [Erythranthe guttata]	387604150	JQ670899.1	477	0	Bacopa monnieri mevalonate kinase (MVK) mRNA, complete cds	K00869
	Cluster-10611.230846	459.49	433.1	374.72	441.57	244.51	266.89	190.1	173.87	151.01	696.4	747.83	728.05	400.8	367	328	193.4	188.34	150.74	20.91	22.17	19.7	20.65	16.1	16.06	8.9	10.16	7.41	32.12	29.06	30.93	26.93	25.84	23.01	8.66	12.08	9.35	1358	374639371	AEZ55674.1	1449	2.5e-158	mevalonate kinase [Salvia miltiorrhiza]	555431979	KC439364.1	278	1.75155e-141	Platycodon grandiflorus mevalonate kinase (MK) mRNA, complete cds	K00869
PMK	Cluster-10611.156696	105.09	103	199.56	108.94	77.16	45.79	25.01	54.27	39.3	0.17	11.82	0	35.55	21.37	0	0	3.19	26.27	4.86	5.36	10.66	5.17	5.16	2.8	1.19	3.22	1.96	0.01	0.47	0	2.43	1.53	0	0	0.21	1.66	1341	848894455	XP_012847266.1	1132	1.4e-121	PREDICTED: phosphomevalonate kinase-like [Erythranthe guttatus]>gi|604316988|gb|EYU29064.1| hypothetical protein MIMGU_mgv1a004823mg [Erythranthe guttata]	747041694	XM_011076346.1	315	4.67325e-162	PREDICTED: Sesamum indicum phosphomevalonate kinase (LOC105159321), transcript variant X2, mRNA	K00938
MVD	Cluster-10611.213509	2601.83	2339.62	2962.94	2649.95	1152.62	1603.69	836.71	604	622.01	3710.45	2579.87	2731.39	1456.85	1558.35	1121.05	581.46	640.36	357.85	136.35	138.51	179.77	143.07	87.43	111.3	45.24	40.76	35.28	197.82	115.95	133.78	112.86	126.66	90.94	30.04	47.44	25.59	1212	374639373	AEZ55675.1	1552	2.5e-170	mevalonate diphosphate decarboxylase [Salvia miltiorrhiza]	848924611	XM_013002952.1	596	0	PREDICTED: Erythranthe guttatus diphosphomevalonate decarboxylase (LOC105977626), mRNA	K01597
	Cluster-10611.247028	7.66	20.74	21.7	11.86	3.97	2.62	0	5.01	0	6.59	6.53	8.48	2.53	8.07	4.8	0	0	0	0.31	0.95	1.02	0.5	0.23	0.14	0	0.26	0	0.27	0.23	0.32	0.15	0.51	0.3	0	0	0	1485	374639373	AEZ55675.1	1095	3e-117	mevalonate diphosphate decarboxylase [Salvia miltiorrhiza]	848924611	XM_013002952.1	457	0	PREDICTED: Erythranthe guttatus diphosphomevalonate decarboxylase (LOC105977626), mRNA	K01597
IPI	Cluster-10611.144729	105.01	83.72	162.17	110.95	61.28	54.41	61.93	48.64	40.45	114.94	62.33	104.62	41.24	31.02	22.71	17.47	17.56	10.22	3	2.66	5.32	3.23	2.53	2.05	1.8	1.77	1.24	3.29	1.5	2.78	1.73	1.36	0.99	0.49	0.7	0.4	2017	575523383	AHG98058.1	538	1.6e-52	isopentenyl diphosphate isomerase, partial [Plectranthus barbatus]	575523382	KF749266.1	237	1.62458e-118	Plectranthus barbatus voucher RRLH22176 isopentenyl diphosphate isomerase (IPPI) mRNA, partial cds	K01823
	Cluster-10611.151263	40.92	18.39	18.13	0	44.15	29.64	0	0	18.3	84.53	26.32	118.06	46.6	66.23	65.79	29.12	30.44	42.31	1.17	0.59	0.6	0	1.83	1.12	0	0	0.56	2.43	0.64	3.15	1.97	2.92	2.88	0.82	1.22	1.65	2009	575523383	AHG98058.1	538	1.6e-52	isopentenyl diphosphate isomerase, partial [Plectranthus barbatus]	575523382	KF749266.1	237	1.61802e-118	Plectranthus barbatus voucher RRLH22176 isopentenyl diphosphate isomerase (IPPI) mRNA, partial cds	K01823
	Cluster-10611.163788	1102.89	808.67	944.66	1242.2	592.85	725.73	334.46	163.1	214.66	1866.92	813.56	1367.35	876.23	740.75	687.12	274.85	239.19	178.48	205.35	186.34	213.27	251.39	161.53	184.5	68.8	41.43	46.32	382.77	142.1	244.29	248.42	225.09	215.88	52.22	67.1	46.22	519	575523383	AHG98058.1	877	2e-92	isopentenyl diphosphate isomerase, partial [Plectranthus barbatus]	575523382	KF749266.1	403	0	Plectranthus barbatus voucher RRLH22176 isopentenyl diphosphate isomerase (IPPI) mRNA, partial cds	K01823
	Cluster-10611.164630	19.55	20.09	42.03	12.64	8.75	17.69	5.61	2.79	1.36	31.54	21.35	33.57	18.6	12.82	5.69	10.3	2.75	3.02	1.69	2.01	4.27	1.14	1.1	2.05	0.51	0.32	0.13	2.84	1.62	2.74	2.4	1.75	0.78	0.89	0.34	0.36	831	575523383	AHG98058.1	778	9.7e-81	isopentenyl diphosphate isomerase, partial [Plectranthus barbatus]	575523382	KF749266.1	348	1.29024e-180	Plectranthus barbatus voucher RRLH22176 isopentenyl diphosphate isomerase (IPPI) mRNA, partial cds	K01823
	Cluster-10611.192557	41.63	36.85	38.24	22.22	34.49	52.58	0	10.05	8.05	104.09	44.93	60.95	25.3	49.51	30.41	0	10.06	0	1.16	1.14	1.22	0.63	1.38	1.92	0	0.36	0.24	2.9	1.05	1.57	1.03	2.11	1.29	0	0.39	0	2068	575523383	AHG98058.1	538	1.6e-52	isopentenyl diphosphate isomerase, partial [Plectranthus barbatus]	575523382	KF749266.1	240	3.58165e-120	Plectranthus barbatus voucher RRLH22176 isopentenyl diphosphate isomerase (IPPI) mRNA, partial cds	K01823
LPPS	Cluster-10611.161809	1380.81	736.5	710	2087.04	1064.68	1675.81	781.43	343.15	689.33	942.37	644.38	896.31	1046.09	714.22	820.83	436.44	345.58	375	123.01	75.94	74.15	194.33	137.69	199.36	73.15	39.99	67.7	87.24	50.42	75.16	138.87	100.05	115.83	38.69	44.28	45.83	815	469474197	AGH33890.1	937	3.5e-99	lavandulyl diphsophate synthase [Lavandula x intermedia]	469474196	JX985358.1	547	0	Lavandula x intermedia lavandulyl diphsophate synthase (LPPS) mRNA, complete cds	K11778
GPPS	Cluster-10611.106978	52.22	15.83	76.01	38.17	49.17	18.4	139.79	107.55	42.2	40.89	20.77	23.23	57.2	13.63	0	147.34	48.82	84.7	1.95	0.66	3.27	1.46	2.66	0.91	5.35	5.15	1.7	1.54	0.66	0.81	3.15	0.79	0	5.41	2.56	4.31	1599	374639377	AEZ55677.1	1717	2.4e-189	geranyl diphosphate synthase [Salvia miltiorrhiza]>gi|448819500|gb|AGE45642.1| solanesyl diphosphate synthase 2 [Salvia miltiorrhiza]	448819499	JX090100.1	737	0	Salvia miltiorrhiza solanesyl diphosphate synthase 2 (SPS2) mRNA, complete cds	K14066
	Cluster-10611.136003	184.16	187.53	158.39	262.25	194.62	205.78	582.28	316.27	495.52	289.43	347.82	339.96	168.49	199.61	207.77	451.73	337.59	342.56	6.26	7.12	6.2	9.12	9.56	9.23	20.24	13.74	18.07	9.91	10.02	10.76	8.43	10.45	10.81	15.07	16.09	15.85	1734	374639377	AEZ55677.1	1717	2.6e-189	geranyl diphosphate synthase [Salvia miltiorrhiza]>gi|448819500|gb|AGE45642.1| solanesyl diphosphate synthase 2 [Salvia miltiorrhiza]	448819499	JX090100.1	737	0	Salvia miltiorrhiza solanesyl diphosphate synthase 2 (SPS2) mRNA, complete cds	K14066
GGPPS	Cluster-10611.22172	0.08	4.35	0	2.51	0	1.87	3.03	0	15.74	23.4	5.68	6.64	9.11	2.78	0.62	27.72	8.17	15.62	0	0.22	0	0.12	0	0.11	0.14	0	0.78	1.08	0.22	0.28	0.61	0.2	0.04	1.25	0.53	0.97	1353	237783596	ACR19637.1	688	4.3e-70	geranylgeranyl diphosphate synthase [Salvia miltiorrhiza]	747073544	XM_011085435.1	156	1.15134e-73	PREDICTED: Sesamum indicum geranylgeranyl pyrophosphate synthase, chloroplastic-like (LOC105166180), mRNA	K13789
	Cluster-10611.237293	133.99	107.08	77.69	36.09	32.05	81.45	28.06	24.59	47.85	96.99	221.69	127.39	61.23	75.52	56.09	54.51	64.77	32.69	5.49	4.92	3.67	1.52	1.9	4.41	1.18	1.29	2.11	4.02	7.73	4.87	3.7	4.78	3.53	2.2	3.73	1.82	1481	237783596	ACR19637.1	738	7.5e-76	geranylgeranyl diphosphate synthase [Salvia miltiorrhiza]	237783595	FJ643617.1	197	2.04025e-96	Salvia miltiorrhiza geranylgeranyl diphosphate synthase gene, complete cds	K13789
FPPS	Cluster-10611.158165	1168	1079	1324	1211	740	816	633	514	514	1972	1162	1863	893	908	798	597	535	439	114.77	123.48	153	124.83	105.64	107.3	65.67	66.32	55.94	202.45	100.91	172.63	131.03	140.79	124.93	58.51	75.93	59.25	762	521953403	AGQ04160.1	953	4.5e-101	farnesyl diphosphate synthase [Lavandula angustifolia]	521953402	JX630156.1	497	0	Lavandula angustifolia cultivar Diva farnesyl diphosphate synthase (FPPS) mRNA, complete cds	K00787
	Cluster-10611.209375	1384.14	1144.69	1978.47	1186.39	738.63	875.75	477.18	308.61	336.53	2379.77	978.95	2254.61	800.26	845.1	757.05	418.41	300.26	304.85	298.34	311.78	522.42	281.29	233.53	259.47	115.4	91.93	85.36	575.01	202.01	469.03	264.37	300.67	280.8	92.73	98.91	91.78	482	521953403	AGQ04160.1	635	2.1e-64	farnesyl diphosphate synthase [Lavandula angustifolia]	521953402	JX630156.1	300	3.50468e-154	Lavandula angustifolia cultivar Diva farnesyl diphosphate synthase (FPPS) mRNA, complete cds	K00787
PhilS	Cluster-10611.185885	129.59	82.83	87.26	22.96	10.78	22.68	0	0	0	0	0	0	0	0	0	0	3.1	0	10.84	7.99	8.54	2	1.31	2.53	0	0	0	0	0	0	0	0	0	0	0.37	0	852	312299431	ADQ73631.1	794	1.4e-82	beta-phellandrene synthase [Lavandula angustifolia]	312299430	HQ404305.1	436	0	Lavandula angustifolia cultivar Lady beta-phellandrene synthase mRNA, complete cds	K15096
	Cluster-10611.174605	324.19	369.41	308.15	100.93	45.61	180.5	0	0	0	71.7	540.41	391.99	53.1	64.57	16.15	0	0	0	27.99	36.85	31.16	9.1	5.72	20.8	0	0	0	6.42	40.91	31.84	6.83	8.76	2.21	0	0	0	833	312299431	ADQ73631.1	727	7.9e-75	beta-phellandrene synthase [Lavandula angustifolia]	312299430	HQ404305.1	472	0	Lavandula angustifolia cultivar Lady beta-phellandrene synthase mRNA, complete cds	K12467
CinS	Cluster-10611.211421	147.97	90.17	91.67	12.63	6	42.7	0	0	0	40.17	147.39	86.64	24.59	9.01	3.6	0	0	1	30.59	23.41	23.15	2.86	1.82	12.11	0	0	0	9.26	28.99	17.26	7.78	3.06	1.27	0	0	0.29	492	389889350	AFL03421.1	728	3.6e-75	1,8-cineole synthase [Lavandula x intermedia]>gi|389889352|gb|AFL03422.1| 1,8-cineole synthase [Lavandula latifolia]	389889349	JN701459.1	403	0	Lavandula x intermedia cultivar Grosso 1,8-cineole synthase mRNA, complete cds >gnl|BL_ORD_ID|13070894 Lavandula latifolia 1,8-cineole synthase mRNA, complete cds	K07385
	Cluster-10611.384362	0	0	0	12	6	3	13	7	12	1	0	1	2	5	12	8	6	15	0	0	0	11.04	6.44	3.21	12.9	8.23	12.35	1.01	0	0.75	2.41	6.83	19.3	6.53	7.82	15.78	315	389889350	AFL03421.1	443	2.5e-42	1,8-cineole synthase [Lavandula x intermedia]>gi|389889352|gb|AFL03422.1| 1,8-cineole synthase [Lavandula latifolia]	389889349	JN701459.1	230	1.80068e-115	Lavandula x intermedia cultivar Grosso 1,8-cineole synthase mRNA, complete cds >gnl|BL_ORD_ID|13070894 Lavandula latifolia 1,8-cineole synthase mRNA, complete cds	K07385
	Cluster-10611.288052	114.17	89.96	84.98	22.15	6.43	30.02	4	2	4.29	76.01	233.68	108.16	28.75	20.7	6.51	3	0	5	15.92	15.03	14.14	3.3	1.31	5.66	0.6	0.37	0.68	11.35	29.61	14.34	6.04	4.63	1.48	0.42	0	0.96	610	389889350	AFL03421.1	1044	1e-111	1,8-cineole synthase [Lavandula x intermedia]>gi|389889352|gb|AFL03422.1| 1,8-cineole synthase [Lavandula latifolia]	389889349	JN701459.1	571	0	Lavandula x intermedia cultivar Grosso 1,8-cineole synthase mRNA, complete cds >gnl|BL_ORD_ID|13070894 Lavandula latifolia 1,8-cineole synthase mRNA, complete cds	K07385
	Cluster-10611.211422	130.86	61.86	49.34	8.39	6.03	25.28	0	0	2.71	51.29	51.93	37.2	6.65	7.29	9	0	1	0	51.23	34.62	25.07	3.87	3.51	14.13	0	0	1.36	24.93	21.86	14.55	4.15	5.03	6.8	0	0.65	0	376	389889350	AFL03421.1	530	2.5e-52	1,8-cineole synthase [Lavandula x intermedia]>gi|389889352|gb|AFL03422.1| 1,8-cineole synthase [Lavandula latifolia]	389889349	JN701459.1	295	1.61132e-151	Lavandula x intermedia cultivar Grosso 1,8-cineole synthase mRNA, complete cds >gnl|BL_ORD_ID|13070894 Lavandula latifolia 1,8-cineole synthase mRNA, complete cds	K07385
LimS	Cluster-10611.251194	148.91	157.46	109.58	26.53	9.32	49.55	0	0	0	57.18	143.32	96.15	8.7	11.98	2	1	0	0	14.92	18.4	12.92	2.79	1.36	6.65	0	0	0	5.99	12.71	9.09	1.3	1.9	0.32	0.1	0	0	752	89574404	ABD77416.1	533	2.2e-52	limonene synthase [Rosmarinus officinalis]	223468791	FJ618811.1	136	8.23168e-63	Salvia fruticosa monoterpene synthase 3 (MTS3) mRNA, complete cds	K12467
	Cluster-10611.42145	0	0	0	0	0	0	114.39	42.74	80.29	0	0	7	0	7.13	0	57.68	9.75	33.89	0	0	0	0	0	0	5.6	2.61	4.12	0	0	0.31	0	0.52	0	2.7	0.65	2.2	1310	89574404	ABD77416.1	326	3.9e-28	limonene synthase [Rosmarinus officinalis]	--	--	--	--	--	K14173
	Cluster-10611.389908	0	5	0	0	16.51	37.38	41.44	28.39	62.13	15.84	8.06	0	29.12	13.18	26.5	12.95	28.05	0	0	0.29	0	0	1.22	2.53	2.18	1.86	3.43	0.82	0.35	0	2.2	1.04	2.09	0.65	2.02	0	1238	89574404	ABD77416.1	326	3.7e-28	limonene synthase [Rosmarinus officinalis]	--	--	--	--	--	K14173
rLinS	Cluster-10611.330846	0	0	3.53	0	0	0	12.34	8.9	14.54	1.37	5.18	0	0	0	0	36.11	14.46	16.8	0	0	0.16	0	0	0	0.49	0.44	0.61	0.05	0.17	0	0	0	0	1.38	0.79	0.89	1546	251734341	ACN42013.2	1671	5.1e-184	linalool synthase [Perilla frutescens var. hirtella]	627769520	KJ473718.1	440	0	Perilla citriodora strain 5601 linalool synthase mRNA, complete cds	K18108
	Cluster-10611.264110	686.16	400	347	5331	2555.96	2087.83	3972.08	1893.4	3507.99	611.59	407.57	567.69	1800.44	1642.31	2623.05	1963.91	2294.81	1806.93	48.89	32.6	28.81	394.21	264	197.85	294.73	175.12	273.11	44.82	25.21	37.94	190.42	182.77	292.72	138.59	233.19	176.16	957	251734341	ACN42013.2	1308	3.9e-142	linalool synthase [Perilla frutescens var. hirtella]	82408412	DQ263741.1	957	0	Lavandula angustifolia linalool synthase mRNA, complete cds	K18108
	Cluster-10611.329468	0	0	0	0	0	0	0	0	0	16.7	4.89	20.67	1.71	0	0	4.88	2.88	3.76	0	0	0	0	0	0	0	0	0	1.31	0.32	1.47	0.19	0	0	0.37	0.31	0.39	913	251734341	ACN42013.2	721	4.3e-74	linalool synthase [Perilla frutescens var. hirtella]	627769520	KJ473718.1	252	3.30604e-127	Perilla citriodora strain 5601 linalool synthase mRNA, complete cds	K07385
sLinS	Cluster-10611.224016	41.82	125.38	166.29	56.53	16.43	38.33	0	37.29	34.25	117.83	6.92	143.37	21.7	45.69	15.55	15.82	7.29	14.94	0.82	2.72	3.73	1.13	0.46	0.99	0	0.93	0.71	2.31	0.11	2.61	0.62	1.37	0.46	0.3	0.2	0.4	2827	590624833	XP_007025716.1	1931	6.6e-214	P(E)-nerolidol/(E,E)-geranyl linalool synthase, putative [Theobroma cacao]>gi|508781082|gb|EOY28338.1| P(E)-nerolidol/(E,E)-geranyl linalool synthase, putative [Theobroma cacao]	--	--	--	--	--	K17982
GerS	Cluster-10611.284583	45.65	38.18	46.07	158.33	91.45	112.53	95.79	73.03	100.94	0	12.2	0	0	2.04	0	0	0	4.91	1.33	1.24	1.55	4.73	3.86	4.33	2.86	2.72	3.16	0	0.3	0	0	0.09	0	0	0	0.2	1976	505739733	AGL98420.1	1846	3.3e-204	germacrene-D synthase [Lavandula angustifolia]	505739732	JX401284.1	757	0	Lavandula angustifolia cultivar Diva germacrene-D synthase mRNA, complete cds	K15803
	Cluster-10611.230123	0	0	0	0	0	0	0	0	0	41.26	27.68	23.8	17.82	0.65	41.4	27.53	31.28	7.59	0	0	0	0	0	0	0	0	0	1.1	0.62	0.59	0.7	0.03	1.68	0.72	1.16	0.27	2146	505739733	AGL98420.1	2755	0	germacrene-D synthase [Lavandula angustifolia]	505739732	JX401284.1	855	0	Lavandula angustifolia cultivar Diva germacrene-D synthase mRNA, complete cds	K15803
	Cluster-10611.189956	164.71	147.55	107.68	303.1	155.93	223.62	167.13	91.61	199.87	213.29	147.26	180.79	129.21	86.1	90.08	78.11	70.45	53.35	6.01	6.02	4.53	11.33	8.23	10.77	6.24	4.28	7.84	7.85	4.56	6.15	6.95	4.85	5.04	2.8	3.61	2.65	1632	505739733	AGL98420.1	1891	1.7e-209	germacrene-D synthase [Lavandula angustifolia]	505739732	JX401284.1	1565	0	Lavandula angustifolia cultivar Diva germacrene-D synthase mRNA, complete cds	K15803
	Cluster-10611.180045	506.25	297.52	259.33	1112.03	574.01	719.44	682.87	364.51	538.62	651.04	392.96	577.57	608.87	394.25	453.01	323.69	365.4	300.68	17.18	11.27	10.12	38.59	28.15	32.2	23.68	15.8	19.6	22.24	11.3	18.25	30.42	20.61	23.52	10.78	17.38	13.89	1737	505739733	AGL98420.1	1438	5.9e-157	germacrene-D synthase [Lavandula angustifolia]	505739732	JX401284.1	1623	0	Lavandula angustifolia cultivar Diva germacrene-D synthase mRNA, complete cds	K15803
CadS	Cluster-10611.211568	141.04	136.02	42.56	10.85	95.45	54.54	0	0	10.47	62.66	130.9	112.79	35.65	28.14	11.96	0	0	26	4.62	4.96	1.6	0.36	4.51	2.35	0	0	0.37	2.06	3.63	3.44	1.72	1.42	0.6	0	0	1.16	1792	505739728	AGL98418.1	2241	4.7e-250	cadinol synthase [Lavandula angustifolia]	505739727	JX401282.1	1265	0	Lavandula angustifolia cultivar Diva cadinol synthase mRNA, complete cds	K14182
	Cluster-10611.215348	176.49	90.36	123.88	29.09	61.47	78.11	0	0	0	0	0	0	0	0	0	0	0	0	5.28	3.01	4.26	0.89	2.66	3.08	0	0	0	0	0	0	0	0	0	0	0	0	1937	505739728	AGL98418.1	2241	5.1e-250	cadinol synthase [Lavandula angustifolia]	505739727	JX401282.1	1265	0	Lavandula angustifolia cultivar Diva cadinol synthase mRNA, complete cds	K14182
β-CaryS	Cluster-10611.165010	233.39	210.51	224.73	608.42	425.04	457.27	474.89	256.14	379.76	544.24	374.34	437.44	465.64	544.34	569.22	413.18	443.55	247.86	10.26	10.4	11.41	27.47	27.03	26.58	21.45	14.45	18	24.23	14.04	17.95	30.21	37	38.54	17.87	27.46	14.86	1397	505739730	AGL98419.1	1497	6.9e-164	B-caryophyllene synthase [Lavandula angustifolia]	505739729	JX401283.1	856	0	Lavandula angustifolia cultivar Diva B-caryophyllene synthase mRNA, complete cds	K15803
	Cluster-10611.242722	10.84	6.47	4.16	42.84	40.19	72	51.05	21.05	30.78	32.52	31.8	43.94	69.84	28.61	59.78	29.57	25.82	27.22	0.74	0.5	0.33	3.03	3.98	6.53	3.62	1.86	2.29	2.28	1.88	2.81	7.07	3.05	6.38	2	2.51	2.54	988	505739730	AGL98419.1	456	2.5e-43	B-caryophyllene synthase [Lavandula angustifolia]	505739729	JX401283.1	268	4.57632e-136	Lavandula angustifolia cultivar Diva B-caryophyllene synthase mRNA, complete cds	K15803
[truncated: 51 more columns]
