# Supplementary material for: Transcriptome profiling of spike provides expression features of genes related to terpene biosynthesis in lavender
Source: Sci Rep. 2020 Apr 24;10:6933. doi: 10.1038/s41598-020-63950-4 (PMC7181790; doi:10.1038/s41598-020-63950-4)
Supplement: Supplementary file 3 — Supplementary information3. [file 41598_2020_63950_MOESM3_ESM.xls]

## Sheet: Differentially expressed TFs
tf_id	tf_Family	gene_id	WS1_1_FPKM	WS1_2_FPKM	WS1_3_FPKM	WS2_1_FPKM	WS2_2_FPKM	WS2_3_FPKM	WS3_1_FPKM	WS3_2_FPKM	WS3_3_FPKM	PS1_1_FPKM	PS1_2_FPKM	PS1_3_FPKM	PS2_1_FPKM	PS2_2_FPKM	PS2_3_FPKM	PS3_1_FPKM	PS3_2_FPKM	PS3_3_FPKM	Gene Length	NR GI	NR ID	NR Score	NR Evalue	NR Description	NT GI	NT ID	NT Score	NT Evalue	NT Description	KO ID	KO Name	KO Description	Http Link	Swissprot ID	Swissprot Score	Swissprot Evalue	Swissprot Description	PFAM ID	PFAM description	Gene Ontology Biological Pathway	BP Description	Gene Ontology Molecular Function	MF Description	Gene Ontology Cellular Component	CC Description	KOG ID	KOG Description
Cluster-10611.184801_3	ABI3VP1	Cluster-10611.184801	1.17	0.77	0.09	0.14	0.57	0.88	0	0	0	0	0	0	0	0	0	0	0	0.11	2409	747084909	XP_011089884.1	1884	1.6e-208	PREDICTED: auxin response factor 4 isoform X2 [Sesamum indicum]	747084908	XM_011091582.1	380	0	PREDICTED: Sesamum indicum auxin response factor 4 (LOC105170702), transcript variant X2, mRNA	--	--	--	--	Q9ZTX9	1091	2e-117	Auxin response factor 4 OS=Arabidopsis thaliana GN=ARF4 PE=1 SV=1	PF02309//PF02362//PF06507	AUX/IAA family//B3 DNA binding domain//Auxin response factor	GO:0006355//GO:0009725	regulation of transcription, DNA-templated//response to hormone	GO:0003677	DNA binding	GO:0005634	nucleus	--	--
Cluster-10611.208241_3	ABI3VP1	Cluster-10611.208241	0	1.42	2.39	0	1.85	0	0.61	0.86	0	25.21	32.85	15.72	13.41	15.05	19.57	6.4	5.51	3.26	2845	848911539	XP_012854189.1	1182	4.7e-127	PREDICTED: auxin response factor 9 [Erythranthe guttatus]	747070918	XM_011084003.1	407	0	PREDICTED: Sesamum indicum auxin response factor 9 (LOC105165118), mRNA	K14486	K14486, ARF	auxin response factor	http://www.genome.jp/dbget-bin/www_bget?ko:K14486	Q0JCZ4	966	7.4e-103	Auxin response factor 9 OS=Oryza sativa subsp. japonica GN=ARF9 PE=2 SV=1	PF06870//PF02309//PF06507//PF02362	A49-like RNA polymerase I associated factor//AUX/IAA family//Auxin response factor//B3 DNA binding domain	GO:0006144//GO:0006206//GO:0006351//GO:0006355//GO:0009725	purine nucleobase metabolic process//pyrimidine nucleobase metabolic process//transcription, DNA-templated//regulation of transcription, DNA-templated//response to hormone	GO:0003677//GO:0003899	DNA binding//DNA-directed RNA polymerase activity	GO:0005634//GO:0005730	nucleus//nucleolus	--	--
Cluster-10611.209614_0	ABI3VP1	Cluster-10611.209614	7.85	16.71	10.94	5.92	5.7	2.72	1.68	2.44	2.08	11.82	16.52	11.18	4.81	3.27	7.64	1.17	0.95	1.74	1250	747056762	XP_011074654.1	1233	2.5e-133	PREDICTED: auxin response factor 5-like [Sesamum indicum]>gi|747056764|ref|XP_011074655.1| PREDICTED: auxin response factor 5-like [Sesamum indicum]>gi|747056766|ref|XP_011074656.1| PREDICTED: auxin response factor 5-like [Sesamum indicum]>gi|747056768|ref|XP_011074657.1| PREDICTED: auxin response factor 5-like [Sesamum indicum]	747056767	XM_011076355.1	391	0	PREDICTED: Sesamum indicum auxin response factor 5-like (LOC105159332), transcript variant X4, mRNA	K14486	K14486, ARF	auxin response factor	http://www.genome.jp/dbget-bin/www_bget?ko:K14486	P93024	1082	1.1e-116	Auxin response factor 5 OS=Arabidopsis thaliana GN=ARF5 PE=1 SV=3	PF02362//PF00847	B3 DNA binding domain//AP2 domain	GO:0006355	regulation of transcription, DNA-templated	GO:0003700//GO:0003677	transcription factor activity, sequence-specific DNA binding//DNA binding	GO:0005667	transcription factor complex	--	--
Cluster-10611.214141_4	ABI3VP1	Cluster-10611.214141	27.04	50.04	27.38	22.64	23.95	19	10.65	9.31	8.46	4.96	4.96	2.98	4.57	4.39	1.22	1.77	2.28	3.34	2843	848911539	XP_012854189.1	1182	4.7e-127	PREDICTED: auxin response factor 9 [Erythranthe guttatus]	747070918	XM_011084003.1	407	0	PREDICTED: Sesamum indicum auxin response factor 9 (LOC105165118), mRNA	K14486	K14486, ARF	auxin response factor	http://www.genome.jp/dbget-bin/www_bget?ko:K14486	Q0JCZ4	966	7.4e-103	Auxin response factor 9 OS=Oryza sativa subsp. japonica GN=ARF9 PE=2 SV=1	PF06507//PF02362//PF02309	Auxin response factor//B3 DNA binding domain//AUX/IAA family	GO:0006355//GO:0009725	regulation of transcription, DNA-templated//response to hormone	GO:0003677	DNA binding	GO:0005634	nucleus	--	--
Cluster-10611.227283_5	ABI3VP1	Cluster-10611.227283	3.26	4.32	3.18	2.6	5.27	1.81	1.93	0.74	2.25	18.36	18.21	17.32	5.19	2.94	9.62	3.04	3.55	6.86	2841	848911539	XP_012854189.1	1182	4.7e-127	PREDICTED: auxin response factor 9 [Erythranthe guttatus]	747070918	XM_011084003.1	407	0	PREDICTED: Sesamum indicum auxin response factor 9 (LOC105165118), mRNA	K14486	K14486, ARF	auxin response factor	http://www.genome.jp/dbget-bin/www_bget?ko:K14486	Q0JCZ4	966	7.3e-103	Auxin response factor 9 OS=Oryza sativa subsp. japonica GN=ARF9 PE=2 SV=1	PF02309//PF02362//PF06507	AUX/IAA family//B3 DNA binding domain//Auxin response factor	GO:0009725//GO:0006355	response to hormone//regulation of transcription, DNA-templated	GO:0003677	DNA binding	GO:0005634	nucleus	--	--
Cluster-10611.276286_3	ABI3VP1	Cluster-10611.276286	1.61	3.17	2.23	3.23	1.85	2.7	0.23	0.4	0.83	1.71	2.84	1.84	2.95	1.38	2.81	0.73	1.04	0.68	2167	747084911	XP_011089885.1	1513	1.5e-165	PREDICTED: auxin response factor 4 isoform X3 [Sesamum indicum]	747084910	XM_011091583.1	316	2.12112e-162	PREDICTED: Sesamum indicum auxin response factor 4 (LOC105170702), transcript variant X3, mRNA	--	--	--	--	Q9ZTX9	759	5.6e-79	Auxin response factor 4 OS=Arabidopsis thaliana GN=ARF4 PE=1 SV=1	PF02362//PF06507//PF02309//PF08024	B3 DNA binding domain//Auxin response factor//AUX/IAA family//Ant antimicrobial peptide	GO:0019836//GO:0009725//GO:0006355	hemolysis by symbiont of host erythrocytes//response to hormone//regulation of transcription, DNA-templated	GO:0003677	DNA binding	GO:0005634//GO:0005576	nucleus//extracellular region	--	--
Cluster-10611.11105_3	ABI3VP1	Cluster-10611.11105	0	0.2	0	0	0	0	3.25	2.67	3.56	0	0.13	0	0	0	0	3.46	2.71	4.13	1107	727455250	XP_010509512.1	497	4.9e-48	PREDICTED: B3 domain-containing protein At2g36080-like [Camelina sativa]	848931231	XM_012973243.1	216	4.15153e-107	PREDICTED: Erythranthe guttatus B3 domain-containing protein At2g36080 (LOC105949937), mRNA	--	--	--	--	Q8GYJ2	483	2.9e-47	B3 domain-containing protein At2g36080 OS=Arabidopsis thaliana GN=ARF31 PE=2 SV=1	PF02362	B3 DNA binding domain	--	--	GO:0003677	DNA binding	--	--	--	--
Cluster-10611.111189_0	ABI3VP1	Cluster-10611.111189	4.3	7.74	4.41	2.71	1.98	1.07	0.25	0	0.22	4.46	4.03	4.32	1.58	1.1	2.94	0	0	0.15	1322	747081949	XP_011088273.1	892	9.3e-94	PREDICTED: B3 domain-containing protein At3g19184 isoform X1 [Sesamum indicum]	719969713	XM_010270918.1	52	7.3139e-16	PREDICTED: Nelumbo nucifera B3 domain-containing protein At3g19184-like (LOC104605950), mRNA	--	--	--	--	Q1G3M3	626	9.1e-64	B3 domain-containing protein At3g19184 OS=Arabidopsis thaliana GN=At3g19184 PE=2 SV=1	PF02362	B3 DNA binding domain	--	--	GO:0003677	DNA binding	--	--	--	--
Cluster-10611.126004_3	ABI3VP1	Cluster-10611.126004	0.34	0.54	1.1	0.52	0.79	1.16	0	0	0	1.82	1.2	0.66	1.14	0.85	0.65	0.51	0	0.37	749	565367089	XP_006350211.1	207	1.4e-14	PREDICTED: B3 domain-containing protein At3g18960-like [Solanum tuberosum]	--	--	--	--	--	--	--	--	--	Q8L3W1	162	3.3e-10	B3 domain-containing transcription factor VRN1 OS=Arabidopsis thaliana GN=VRN1 PE=1 SV=1	PF02362	B3 DNA binding domain	--	--	GO:0003677	DNA binding	--	--	--	--
Cluster-10611.135660_1	ABI3VP1	Cluster-10611.135660	4.55	4.2	9.53	3.61	6.48	3.2	0	0	0	13.73	12.01	9.24	11	10.12	7.57	2.3	2.25	2.31	572	723677232	XP_010317153.1	249	1.5e-19	PREDICTED: B3 domain-containing protein REM19-like [Solanum lycopersicum]>gi|723677235|ref|XP_010317154.1| PREDICTED: B3 domain-containing protein REM19-like [Solanum lycopersicum]>gi|723677238|ref|XP_010317155.1| PREDICTED: B3 domain-containing protein REM19-like [Solanum lycopersicum]	--	--	--	--	--	--	--	--	--	Q8S2E6	130	1.3e-06	B3 domain-containing protein Os01g0723500 OS=Oryza sativa subsp. japonica GN=Os01g0723500 PE=3 SV=1	PF02362	B3 DNA binding domain	--	--	GO:0003677	DNA binding	--	--	--	--
Cluster-10611.135662_3	ABI3VP1	Cluster-10611.135662	6.74	10.12	2.66	4.76	5.83	6.94	0	0.36	0	16.03	17.03	13.55	14.88	12.35	14.77	2.83	2.64	0.08	654	565367089	XP_006350211.1	207	1.2e-14	PREDICTED: B3 domain-containing protein At3g18960-like [Solanum tuberosum]	--	--	--	--	--	--	--	--	--	Q8L3W1	162	2.9e-10	B3 domain-containing transcription factor VRN1 OS=Arabidopsis thaliana GN=VRN1 PE=1 SV=1	PF02362//PF04931//PF10486//PF11081//PF04889//PF04147//PF03896//PF03153//PF00945//PF05793//PF02724	B3 DNA binding domain//DNA polymerase phi//Phosphoinositide 3-kinase gamma adapter protein p101 subunit//Protein of unknown function (DUF2890)//Cwf15/Cwc15 cell cycle control protein//Nop14-like family//Translocon-associated protein (TRAP), alpha subunit//Transcription factor IIA, alpha/beta subunit//Rhabdovirus nucleocapsid protein//Transcription initiation factor IIF, alpha subunit (TFIIF-alpha…	GO:0016032//GO:0006351//GO:0006270//GO:0032968//GO:0006367//GO:0000398//GO:0006260	viral process//transcription, DNA-templated//DNA replication initiation//positive regulation of transcription elongation from RNA polymerase II promoter//transcription initiation from RNA polymerase II promoter//mRNA splicing, via spliceosome//DNA replication	GO:0046935//GO:0003677//GO:0003887	1-phosphatidylinositol-3-kinase regulator activity//DNA binding//DNA-directed DNA polymerase activity	GO:0005672//GO:0005944//GO:0005789//GO:0019013//GO:0032040//GO:0005681//GO:0042575//GO:0005634	transcription factor TFIIA complex//phosphatidylinositol 3-kinase complex, class IB//endoplasmic reticulum membrane//viral nucleocapsid//small-subunit processome//spliceosomal complex//DNA polymerase complex//nucleus	--	--
Cluster-10611.135997_3	ABI3VP1	Cluster-10611.135997	0.18	0.76	1.02	0	0	0	0	0	0	0	0.01	0.56	0	0	0.1	0	0	0	3842	747094589	XP_011095138.1	2783	0	PREDICTED: B3 domain-containing transcription repressor VAL2 [Sesamum indicum]	747094588	XM_011096836.1	603	0	PREDICTED: Sesamum indicum B3 domain-containing transcription repressor VAL2 (LOC105174663), mRNA	--	--	--	--	Q5CCK4	1701	5.9e-188	B3 domain-containing transcription repressor VAL2 OS=Arabidopsis thaliana GN=VAL2 PE=2 SV=1	PF02362//PF07496	B3 DNA binding domain//CW-type Zinc Finger	--	--	GO:0003677//GO:0008270	DNA binding//zinc ion binding	--	--	--	--
Cluster-10611.141912_0	ABI3VP1	Cluster-10611.141912	0	0	0	0	0	0	0	0	0	0.55	1.05	0.47	0.06	1.61	0	0.54	0	0.34	1424	747082029	XP_011088316.1	162	4.5e-09	PREDICTED: B3 domain-containing protein Os11g0197600-like [Sesamum indicum]	--	--	--	--	--	--	--	--	--	Q9XIB4	130	3.2e-06	B3 domain-containing protein At1g49475 OS=Arabidopsis thaliana GN=At1g49475 PE=2 SV=2	PF02362	B3 DNA binding domain	--	--	GO:0003677	DNA binding	--	--	--	--
Cluster-10611.144797_2	ABI3VP1	Cluster-10611.144797	0	0.62	0.41	0	0	0	0.97	1.58	1.32	0.41	0.97	0.5	0.67	1.29	2.15	0.54	0.39	0	1517	747081955	XP_011088276.1	905	3.3e-95	PREDICTED: B3 domain-containing protein At3g19184-like isoform X1 [Sesamum indicum]	747081956	XM_011089976.1	268	7.1069e-136	PREDICTED: Sesamum indicum B3 domain-containing protein At5g42700-like (LOC105169556), transcript variant X2, mRNA	--	--	--	--	Q1G3M3	307	1e-26	B3 domain-containing protein At3g19184 OS=Arabidopsis thaliana GN=At3g19184 PE=2 SV=1	PF02362	B3 DNA binding domain	--	--	GO:0003677	DNA binding	--	--	--	--
Cluster-10611.150300_1	ABI3VP1	Cluster-10611.150300	1.58	0	0	0.01	0	0.86	0	0	0	3.1	0	1.52	0	0	0	0	1.08	1.64	2718	747067828	XP_011080654.1	2368	1.3e-264	PREDICTED: LOW QUALITY PROTEIN: B3 domain-containing transcription repressor VAL1 [Sesamum indicum]	747067827	XM_011082352.1	383	0	PREDICTED: Sesamum indicum B3 domain-containing transcription repressor VAL1 (LOC105163856), mRNA	--	--	--	--	Q8W4L5	1108	2.4e-119	B3 domain-containing transcription repressor VAL1 OS=Arabidopsis thaliana GN=VAL1 PE=1 SV=1	PF01644//PF13307//PF02362	Chitin synthase//Helicase C-terminal domain//B3 DNA binding domain	GO:0006139//GO:0006031	nucleobase-containing compound metabolic process//chitin biosynthetic process	GO:0004100//GO:0005524//GO:0016818//GO:0003677//GO:0008026//GO:0003676	chitin synthase activity//ATP binding//hydrolase activity, acting on acid anhydrides, in phosphorus-containing anhydrides//DNA binding//ATP-dependent helicase activity//nucleic acid binding	--	--	--	--
Cluster-10611.151721_0	ABI3VP1	Cluster-10611.151721	0	0	0	0	0	0	0	0	0	0.72	0	1.71	0.31	1.1	1.16	0	0.66	0.34	1502	743766398	XP_010913439.1	152	6.8e-08	PREDICTED: B3 domain-containing protein Os03g0212300-like isoform X2 [Elaeis guineensis]	--	--	--	--	--	--	--	--	--	Q9XIB4	130	3.4e-06	B3 domain-containing protein At1g49475 OS=Arabidopsis thaliana GN=At1g49475 PE=2 SV=2	PF02362	B3 DNA binding domain	--	--	GO:0003677	DNA binding	--	--	--	--
Cluster-10611.151724_1	ABI3VP1	Cluster-10611.151724	0	0	0	0	0	0	0	0	0	0.49	2.58	0.51	0.62	0	0.51	0	0.59	0.41	1579	743766398	XP_010913439.1	152	7.1e-08	PREDICTED: B3 domain-containing protein Os03g0212300-like isoform X2 [Elaeis guineensis]	--	--	--	--	--	--	--	--	--	Q9XIB4	130	3.6e-06	B3 domain-containing protein At1g49475 OS=Arabidopsis thaliana GN=At1g49475 PE=2 SV=2	PF02362	B3 DNA binding domain	--	--	GO:0003677	DNA binding	--	--	--	--
Cluster-10611.151732_2	ABI3VP1	Cluster-10611.151732	0	0	0	0	0	0	0	0	0	0.48	0.19	0.09	0.58	0	1.03	1.92	0.82	0.24	1492	743766398	XP_010913439.1	152	6.7e-08	PREDICTED: B3 domain-containing protein Os03g0212300-like isoform X2 [Elaeis guineensis]	--	--	--	--	--	--	--	--	--	Q9XIB4	130	3.4e-06	B3 domain-containing protein At1g49475 OS=Arabidopsis thaliana GN=At1g49475 PE=2 SV=2	PF02362	B3 DNA binding domain	--	--	GO:0003677	DNA binding	--	--	--	--
Cluster-10611.153910_2	ABI3VP1	Cluster-10611.153910	19.95	14.26	19.57	19.61	20.79	18.74	14.17	15.18	14.86	7.85	8.94	10.3	8.79	10.42	13.31	7.18	8.92	8.52	1683	747082031	XP_011088317.1	419	8.3e-39	PREDICTED: pentatricopeptide repeat-containing protein At1g11290-like [Sesamum indicum]	--	--	--	--	--	--	--	--	--	Q7Y211	310	5.1e-27	Pentatricopeptide repeat-containing protein At3g57430, chloroplastic OS=Arabidopsis thaliana GN=PCMP-H81 PE=2 SV=2	PF02122//PF02362	Peptidase S39//B3 DNA binding domain	GO:0016032	viral process	GO:0004252//GO:0003677	serine-type endopeptidase activity//DNA binding	GO:0016021	integral component of membrane	--	--
Cluster-10611.154125_2	ABI3VP1	Cluster-10611.154125	1.03	3.23	0.81	0.97	0	0	0	0	0	1.35	1.06	1.98	1.14	0	0.45	0	0	0	1011	747073782	XP_011083863.1	976	1.3e-103	PREDICTED: B3 domain-containing protein At5g42700-like [Sesamum indicum]>gi|747073784|ref|XP_011083864.1| PREDICTED: B3 domain-containing protein At5g42700-like [Sesamum indicum]	747073783	XM_011085562.1	296	1.2757e-151	PREDICTED: Sesamum indicum B3 domain-containing protein At5g42700-like (LOC105166260), transcript variant X2, mRNA	--	--	--	--	Q1G3M3	515	5.2e-51	B3 domain-containing protein At3g19184 OS=Arabidopsis thaliana GN=At3g19184 PE=2 SV=1	PF02362	B3 DNA binding domain	--	--	GO:0003677	DNA binding	--	--	--	--
Cluster-10611.157594_0	ABI3VP1	Cluster-10611.157594	0.62	0.25	1.33	0	0.49	0	0	0	0	0.32	1.48	0.72	0.24	0	0	0	0	0.38	1600	747102009	XP_011099150.1	1455	5.9e-159	PREDICTED: B3 domain-containing protein Os01g0234100-like [Sesamum indicum]	--	--	--	--	--	--	--	--	--	Q0JP99	635	1e-64	B3 domain-containing protein Os01g0234100 OS=Oryza sativa subsp. japonica GN=Os01g0234100 PE=2 SV=1	PF05529//PF07544//PF02362//PF06160	B-cell receptor-associated protein 31-like//RNA polymerase II transcription mediator complex subunit 9//B3 DNA binding domain//Septation ring formation regulator, EzrA	GO:0000921//GO:0006886//GO:0006357	septin ring assembly//intracellular protein transport//regulation of transcription from RNA polymerase II promoter	GO:0001104//GO:0003677	RNA polymerase II transcription cofactor activity//DNA binding	GO:0005783//GO:0016021//GO:0016592//GO:0005940	endoplasmic reticulum//integral component of membrane//mediator complex//septin ring	--	--
Cluster-10611.176128_3	ABI3VP1	Cluster-10611.176128	0.49	1.24	0.21	0	0.75	1.49	0	0	0.3	3.33	5.89	1.64	6.3	3.39	4.32	0.25	0.62	0.54	481	723677232	XP_010317153.1	191	6.5e-13	PREDICTED: B3 domain-containing protein REM19-like [Solanum lycopersicum]>gi|723677235|ref|XP_010317154.1| PREDICTED: B3 domain-containing protein REM19-like [Solanum lycopersicum]>gi|723677238|ref|XP_010317155.1| PREDICTED: B3 domain-containing protein REM19-like [Solanum lycopersicum]	--	--	--	--	--	--	--	--	--	Q2R9D2	131	8.3e-07	B3 domain-containing protein Os11g0197600 OS=Oryza sativa subsp. japonica GN=Os11g0197600 PE=2 SV=1	PF02362	B3 DNA binding domain	--	--	GO:0003677	DNA binding	--	--	--	--
Cluster-10611.177087_5	ABI3VP1	Cluster-10611.177087	0	0	0.48	0	0	0.72	0	0	0	0	0	0	4.5	10.5	2.95	0	0	0	1355	848897942	XP_012849069.1	1132	1.4e-121	PREDICTED: auxin response factor 3 isoform X1 [Erythranthe guttatus]	848897943	XM_012993616.1	444	0	PREDICTED: Erythranthe guttatus auxin response factor 3 (LOC105968918), transcript variant X2, mRNA	K14486	K14486, ARF	auxin response factor	http://www.genome.jp/dbget-bin/www_bget?ko:K14486	O23661	891	1.7e-94	Auxin response factor 3 OS=Arabidopsis thaliana GN=ARF3 PE=1 SV=2	PF02362	B3 DNA binding domain	--	--	GO:0003677	DNA binding	--	--	--	--
Cluster-10611.177091_4	ABI3VP1	Cluster-10611.177091	11.8	12.55	13.39	8.75	8.72	9.37	4.01	4.51	4.61	12.14	13.49	10.4	10.89	11.51	14.58	4.42	3.4	6.03	886	848897942	XP_012849069.1	1159	6.8e-125	PREDICTED: auxin response factor 3 isoform X1 [Erythranthe guttatus]	747097002	XM_011098144.1	233	1.16896e-116	PREDICTED: Sesamum indicum auxin response factor 3 (LOC105175642), mRNA	K14486	K14486, ARF	auxin response factor	http://www.genome.jp/dbget-bin/www_bget?ko:K14486	O23661	892	8.7e-95	Auxin response factor 3 OS=Arabidopsis thaliana GN=ARF3 PE=1 SV=2	PF02362	B3 DNA binding domain	--	--	GO:0003677	DNA binding	--	--	--	--
Cluster-10611.177095_4	ABI3VP1	Cluster-10611.177095	14.69	15.41	18.81	17.26	29.21	28.16	18.77	15.8	18.78	13.47	15.07	7.49	17.14	16.04	12.75	4.92	6.3	7.89	1267	848897944	XP_012849070.1	1130	2.3e-121	PREDICTED: auxin response factor 3 isoform X2 [Erythranthe guttatus]	848897943	XM_012993616.1	444	0	PREDICTED: Erythranthe guttatus auxin response factor 3 (LOC105968918), transcript variant X2, mRNA	K14486	K14486, ARF	auxin response factor	http://www.genome.jp/dbget-bin/www_bget?ko:K14486	O23661	891	1.6e-94	Auxin response factor 3 OS=Arabidopsis thaliana GN=ARF3 PE=1 SV=2	PF02362	B3 DNA binding domain	--	--	GO:0003677	DNA binding	--	--	--	--
Cluster-10611.177098_3	ABI3VP1	Cluster-10611.177098	2.94	6.57	6.48	2.33	7.89	8.22	4.21	2.46	3.72	4.11	6.12	7.39	11.7	13.46	11.82	7.09	1.94	4.05	1269	848897944	XP_012849070.1	1132	1.3e-121	PREDICTED: auxin response factor 3 isoform X2 [Erythranthe guttatus]	848897943	XM_012993616.1	439	0	PREDICTED: Erythranthe guttatus auxin response factor 3 (LOC105968918), transcript variant X2, mRNA	K14486	K14486, ARF	auxin response factor	http://www.genome.jp/dbget-bin/www_bget?ko:K14486	O23661	891	1.6e-94	Auxin response factor 3 OS=Arabidopsis thaliana GN=ARF3 PE=1 SV=2	PF02362	B3 DNA binding domain	--	--	GO:0003677	DNA binding	--	--	--	--
Cluster-10611.177112_3	ABI3VP1	Cluster-10611.177112	0	0	0	0	0	0	0	0	0	3.53	4.02	2.66	3.78	4.4	0.92	3.22	1.42	4.1	1338	848897942	XP_012849069.1	1132	1.4e-121	PREDICTED: auxin response factor 3 isoform X1 [Erythranthe guttatus]	848897943	XM_012993616.1	444	0	PREDICTED: Erythranthe guttatus auxin response factor 3 (LOC105968918), transcript variant X2, mRNA	K14486	K14486, ARF	auxin response factor	http://www.genome.jp/dbget-bin/www_bget?ko:K14486	O23661	891	1.7e-94	Auxin response factor 3 OS=Arabidopsis thaliana GN=ARF3 PE=1 SV=2	PF02362	B3 DNA binding domain	--	--	GO:0003677	DNA binding	--	--	--	--
Cluster-10611.177931_4	ABI3VP1	Cluster-10611.177931	73.59	74.85	57.43	39.14	27.57	31.05	25.47	24.89	28.44	71.77	79.41	83.69	59.73	34.86	46.32	45.62	35.34	62.65	517	747048789	XP_011070416.1	705	1.8e-72	PREDICTED: B3 domain-containing transcription factor NGA1-like [Sesamum indicum]>gi|747048791|ref|XP_011070417.1| PREDICTED: B3 domain-containing transcription factor NGA1-like [Sesamum indicum]	703140035	XM_010108825.1	225	1.8556e-112	Morus notabilis B3 domain-containing protein partial mRNA	--	--	--	--	Q8LMR9	559	2.1e-56	B3 domain-containing protein Os03g0120900 OS=Oryza sativa subsp. japonica GN=Os03g0120900 PE=2 SV=1	PF02362	B3 DNA binding domain	--	--	GO:0003677	DNA binding	--	--	--	--
Cluster-10611.179695_0	ABI3VP1	Cluster-10611.179695	3.01	1.11	1.99	1.88	2.15	1.84	3.79	3.82	5.05	0.9	0.47	0.41	0.41	0.66	0.81	0.85	1.14	0.58	1705	747101641	XP_011098957.1	369	5.3e-33	PREDICTED: B3 domain-containing transcription factor FUS3-like isoform X1 [Sesamum indicum]	729390131	XM_010553638.1	92	5.51327e-38	PREDICTED: Tarenaya hassleriana mitochondrial phosphate carrier protein 3, mitochondrial-like (LOC104822419), mRNA	K15102	SLC25A3, PHC, PIC	solute carrier family 25 (mitochondrial phosphate transporter), member 3	http://www.genome.jp/dbget-bin/www_bget?ko:K15102	Q9LW31	308	8.8e-27	B3 domain-containing transcription factor FUS3 OS=Arabidopsis thaliana GN=FUS3 PE=2 SV=2	PF02362	B3 DNA binding domain	--	--	GO:0003677	DNA binding	--	--	--	--
Cluster-10611.181572_2	ABI3VP1	Cluster-10611.181572	5.08	13.45	6.87	3.7	3.87	3.25	0.41	0.24	0	10.05	12.43	7.91	1.18	1.55	3.8	0	0.21	0	861	747073782	XP_011083863.1	976	1.1e-103	PREDICTED: B3 domain-containing protein At5g42700-like [Sesamum indicum]>gi|747073784|ref|XP_011083864.1| PREDICTED: B3 domain-containing protein At5g42700-like [Sesamum indicum]	747073783	XM_011085562.1	296	1.07984e-151	PREDICTED: Sesamum indicum B3 domain-containing protein At5g42700-like (LOC105166260), transcript variant X2, mRNA	--	--	--	--	Q1G3M3	515	4.4e-51	B3 domain-containing protein At3g19184 OS=Arabidopsis thaliana GN=At3g19184 PE=2 SV=1	PF02362	B3 DNA binding domain	--	--	GO:0003677	DNA binding	--	--	--	--
Cluster-10611.18918_1	ABI3VP1	Cluster-10611.18918	1.59	1.7	2.99	0	1.51	0.32	0.55	1.41	0	0	0	0	0	0	0.03	0	0	0	1420	848889652	XP_012844990.1	368	5.8e-33	PREDICTED: B3 domain-containing transcription factor VRN1-like isoform X1 [Erythranthe guttatus]	--	--	--	--	--	--	--	--	--	Q8L3W1	230	8.1e-18	B3 domain-containing transcription factor VRN1 OS=Arabidopsis thaliana GN=VRN1 PE=1 SV=1	PF02362	B3 DNA binding domain	--	--	GO:0003677	DNA binding	--	--	--	--
Cluster-10611.190958_0	ABI3VP1	Cluster-10611.190958	0	0.06	0	0	0	0	0	0	0	1.55	1.46	1.86	2.1	2.28	2.42	3.89	2.79	2.84	1424	747101641	XP_011098957.1	720	8.8e-74	PREDICTED: B3 domain-containing transcription factor FUS3-like isoform X1 [Sesamum indicum]	848885007	XM_012987305.1	44	2.21028e-11	PREDICTED: Erythranthe guttatus mitochondrial phosphate carrier protein 3, mitochondrial-like (LOC105962961), mRNA	--	--	--	--	Q9LW31	400	1.6e-37	B3 domain-containing transcription factor FUS3 OS=Arabidopsis thaliana GN=FUS3 PE=2 SV=2	PF02362	B3 DNA binding domain	--	--	GO:0003677	DNA binding	--	--	--	--
Cluster-10611.197522_0	ABI3VP1	Cluster-10611.197522	32.1	150.46	62.21	19.6	33.56	28.33	7.56	3.99	4.25	52.56	116.11	88.15	27.03	21.84	12.49	14.91	34.12	15.71	722	747042208	XP_011077234.1	452	5.3e-43	PREDICTED: AP2/ERF and B3 domain-containing transcription factor RAV1-like [Sesamum indicum]	685361904	XM_009117091.1	67	1.79408e-24	PREDICTED: Brassica rapa AP2/ERF and B3 domain-containing transcription repressor TEM1-like (LOC103840594), mRNA	K09287	RAV	RAV-like factor	http://www.genome.jp/dbget-bin/www_bget?ko:K09287	Q9C6M5	334	3.6e-30	AP2/ERF and B3 domain-containing transcription repressor TEM1 OS=Arabidopsis thaliana GN=TEM1 PE=1 SV=1	PF02362	B3 DNA binding domain	--	--	GO:0003677	DNA binding	--	--	--	--
Cluster-10611.218000_4	ABI3VP1	Cluster-10611.218000	6.02	9.46	9.23	11.32	3.56	2.04	1.63	3.1	0.34	12.66	10.68	14.2	15.1	16.85	10.54	2.96	4.49	4.93	495	731340114	XP_010681213.1	200	6e-14	PREDICTED: putative B3 domain-containing protein Os03g0621600 [Beta vulgaris subsp. vulgaris]	--	--	--	--	--	--	--	--	--	Q8L3W1	161	2.8e-10	B3 domain-containing transcription factor VRN1 OS=Arabidopsis thaliana GN=VRN1 PE=1 SV=1	PF02362	B3 DNA binding domain	--	--	GO:0003677	DNA binding	--	--	--	--
Cluster-10611.221411_0	ABI3VP1	Cluster-10611.221411	0	0	0	0	0	0	0	0	0	0	0.07	0	0	0	0.3	0.27	0.85	0.19	1607	747101641	XP_011098957.1	369	5e-33	PREDICTED: B3 domain-containing transcription factor FUS3-like isoform X1 [Sesamum indicum]	848885007	XM_012987305.1	44	2.50149e-11	PREDICTED: Erythranthe guttatus mitochondrial phosphate carrier protein 3, mitochondrial-like (LOC105962961), mRNA	--	--	--	--	Q9LW31	308	8.3e-27	B3 domain-containing transcription factor FUS3 OS=Arabidopsis thaliana GN=FUS3 PE=2 SV=2	PF02362	B3 DNA binding domain	--	--	GO:0003677	DNA binding	--	--	--	--
Cluster-10611.227041_1	ABI3VP1	Cluster-10611.227041	0	0	0	1.73	0.05	0	1.56	0	0	2.26	0	3.42	0.3	0.06	0.52	0	0	0.44	1932	848848235	XP_012841792.1	1593	7e-175	PREDICTED: B3 domain-containing transcription repressor VAL1-like [Erythranthe guttatus]	747067827	XM_011082352.1	257	1.18513e-129	PREDICTED: Sesamum indicum B3 domain-containing transcription repressor VAL1 (LOC105163856), mRNA	--	--	--	--	Q8W4L5	745	2.1e-77	B3 domain-containing transcription repressor VAL1 OS=Arabidopsis thaliana GN=VAL1 PE=1 SV=1	PF01644//PF02362//PF16866//PF00510	Chitin synthase//B3 DNA binding domain//PHD-finger//Cytochrome c oxidase subunit III	GO:0006031	chitin biosynthetic process	GO:0003677//GO:0005515//GO:0015002//GO:0004100	DNA binding//protein binding//heme-copper terminal oxidase activity//chitin synthase activity	GO:0016020	membrane	--	--
Cluster-10611.227042_0	ABI3VP1	Cluster-10611.227042	2.74	1.99	2.74	2.22	0	1.97	0	5.01	0	0	1.27	0	0.99	0	0	2.79	0	0	2568	747067828	XP_011080654.1	2351	1.2e-262	PREDICTED: LOW QUALITY PROTEIN: B3 domain-containing transcription repressor VAL1 [Sesamum indicum]	747067827	XM_011082352.1	383	0	PREDICTED: Sesamum indicum B3 domain-containing transcription repressor VAL1 (LOC105163856), mRNA	--	--	--	--	Q8W4L5	1108	2.3e-119	B3 domain-containing transcription repressor VAL1 OS=Arabidopsis thaliana GN=VAL1 PE=1 SV=1	PF13307//PF02362	Helicase C-terminal domain//B3 DNA binding domain	GO:0006139	nucleobase-containing compound metabolic process	GO:0016818//GO:0003677//GO:0008026//GO:0003676//GO:0005524	hydrolase activity, acting on acid anhydrides, in phosphorus-containing anhydrides//DNA binding//ATP-dependent helicase activity//nucleic acid binding//ATP binding	--	--	--	--
Cluster-10611.227044_1	ABI3VP1	Cluster-10611.227044	0	0	0	0	3.22	0	0	0	1.3	0	0	2.09	0	0	0	0	3.45	2.39	2714	747067828	XP_011080654.1	2368	1.3e-264	PREDICTED: LOW QUALITY PROTEIN: B3 domain-containing transcription repressor VAL1 [Sesamum indicum]	747067827	XM_011082352.1	383	0	PREDICTED: Sesamum indicum B3 domain-containing transcription repressor VAL1 (LOC105163856), mRNA	--	--	--	--	Q8W4L5	1108	2.4e-119	B3 domain-containing transcription repressor VAL1 OS=Arabidopsis thaliana GN=VAL1 PE=1 SV=1	PF02362//PF13307//PF01644//PF02724	B3 DNA binding domain//Helicase C-terminal domain//Chitin synthase//CDC45-like protein	GO:0006031//GO:0006270//GO:0006139	chitin biosynthetic process//DNA replication initiation//nucleobase-containing compound metabolic process	GO:0003677//GO:0016818//GO:0003676//GO:0008026//GO:0004100//GO:0005524	DNA binding//hydrolase activity, acting on acid anhydrides, in phosphorus-containing anhydrides//nucleic acid binding//ATP-dependent helicase activity//chitin synthase activity//ATP binding	--	--	--	--
Cluster-10611.227053_0	ABI3VP1	Cluster-10611.227053	1.02	0	0	0.03	0	0.94	0	0	0	2.24	0	1.72	0	0	0	0	5.23	1.65	2576	747067828	XP_011080654.1	2351	1.2e-262	PREDICTED: LOW QUALITY PROTEIN: B3 domain-containing transcription repressor VAL1 [Sesamum indicum]	747067827	XM_011082352.1	383	0	PREDICTED: Sesamum indicum B3 domain-containing transcription repressor VAL1 (LOC105163856), mRNA	--	--	--	--	Q8W4L5	1108	2.3e-119	B3 domain-containing transcription repressor VAL1 OS=Arabidopsis thaliana GN=VAL1 PE=1 SV=1	PF13307//PF02362	Helicase C-terminal domain//B3 DNA binding domain	GO:0006139	nucleobase-containing compound metabolic process	GO:0005524//GO:0003677//GO:0016818//GO:0003676//GO:0008026	ATP binding//DNA binding//hydrolase activity, acting on acid anhydrides, in phosphorus-containing anhydrides//nucleic acid binding//ATP-dependent helicase activity	--	--	--	--
Cluster-10611.227360_3	ABI3VP1	Cluster-10611.227360	8.94	5.15	9.63	0.84	1.55	1.34	33.02	13.94	31.65	2.72	8.15	21.68	2.09	1.4	0.43	50.65	38.97	99.51	564	747042208	XP_011077234.1	742	9.8e-77	PREDICTED: AP2/ERF and B3 domain-containing transcription factor RAV1-like [Sesamum indicum]	848891951	XM_012990622.1	192	4.50206e-94	PREDICTED: Erythranthe guttatus AP2/ERF and B3 domain-containing transcription factor RAV1-like (LOC105966075), mRNA	K09287	RAV	RAV-like factor	http://www.genome.jp/dbget-bin/www_bget?ko:K09287	Q9ZWM9	588	9.9e-60	AP2/ERF and B3 domain-containing transcription factor RAV1 OS=Arabidopsis thaliana GN=RAV1 PE=1 SV=1	PF02362	B3 DNA binding domain	--	--	GO:0003677	DNA binding	--	--	--	--
Cluster-10611.227361_2	ABI3VP1	Cluster-10611.227361	0.76	3.96	4.9	0.55	0.19	0	9.17	5.4	12.79	1.57	0.12	4.4	1.12	0	0	18.11	2.44	22.97	663	529366982	AGS83386.1	421	1.9e-39	tempranillo [Olea europaea]	747042207	XM_011078932.1	88	3.4759e-36	PREDICTED: Sesamum indicum AP2/ERF and B3 domain-containing transcription factor RAV1-like (LOC105161286), mRNA	K09287	RAV	RAV-like factor	http://www.genome.jp/dbget-bin/www_bget?ko:K09287	P82280	327	2.1e-29	AP2/ERF and B3 domain-containing transcription repressor RAV2 OS=Arabidopsis thaliana GN=RAV2 PE=2 SV=1	PF02362	B3 DNA binding domain	--	--	GO:0003677	DNA binding	--	--	--	--
Cluster-10611.229118_0	ABI3VP1	Cluster-10611.229118	30.64	95.55	38.91	10.98	14.26	12.11	5.58	4.51	1.81	59.73	100.62	86.44	18.82	11.88	4.92	16.21	22.81	10.56	595	747042208	XP_011077234.1	435	4.1e-41	PREDICTED: AP2/ERF and B3 domain-containing transcription factor RAV1-like [Sesamum indicum]	685361904	XM_009117091.1	68	4.06741e-25	PREDICTED: Brassica rapa AP2/ERF and B3 domain-containing transcription repressor TEM1-like (LOC103840594), mRNA	K09287	RAV	RAV-like factor	http://www.genome.jp/dbget-bin/www_bget?ko:K09287	Q9C6M5	335	2.3e-30	AP2/ERF and B3 domain-containing transcription repressor TEM1 OS=Arabidopsis thaliana GN=TEM1 PE=1 SV=1	PF02362	B3 DNA binding domain	--	--	GO:0003677	DNA binding	--	--	--	--
Cluster-10611.233154_2	ABI3VP1	Cluster-10611.233154	13.68	8.84	14.12	4.4	4.52	5.84	14.85	6.11	6.45	0	0	0	0	0	0	0	0	0	1408	848931232	XP_012828697.1	667	1.2e-67	PREDICTED: B3 domain-containing protein At2g36080 [Erythranthe guttatus]	670364109	XM_008659751.1	66	1.28731e-23	PREDICTED: Zea mays putative B3 domain-containing protein Os10g0537100 (LOC103637592), mRNA	--	--	--	--	Q9FNI3	459	2.2e-44	B3 domain-containing protein At5g06250 OS=Arabidopsis thaliana GN=At5g06250 PE=2 SV=1	PF02362	B3 DNA binding domain	--	--	GO:0003677	DNA binding	--	--	--	--
Cluster-10611.234556_0	ABI3VP1	Cluster-10611.234556	0.87	0	1.01	0	0	0	9.74	0	0.64	0	0	0	0	0.6	6.3	1.96	3.64	0	2556	747067828	XP_011080654.1	2351	1.2e-262	PREDICTED: LOW QUALITY PROTEIN: B3 domain-containing transcription repressor VAL1 [Sesamum indicum]	747067827	XM_011082352.1	383	0	PREDICTED: Sesamum indicum B3 domain-containing transcription repressor VAL1 (LOC105163856), mRNA	--	--	--	--	Q8W4L5	1108	2.3e-119	B3 domain-containing transcription repressor VAL1 OS=Arabidopsis thaliana GN=VAL1 PE=1 SV=1	PF13307//PF02362	Helicase C-terminal domain//B3 DNA binding domain	GO:0006139	nucleobase-containing compound metabolic process	GO:0005524//GO:0016818//GO:0003677//GO:0003676//GO:0008026	ATP binding//hydrolase activity, acting on acid anhydrides, in phosphorus-containing anhydrides//DNA binding//nucleic acid binding//ATP-dependent helicase activity	--	--	--	--
Cluster-10611.234862_4	ABI3VP1	Cluster-10611.234862	4.02	5.15	3.13	2.94	4.38	3.83	3.74	6.65	4.59	1.72	0	0.03	0.06	1.42	0.14	1.11	0.58	0.65	1185	848860100	XP_012830909.1	940	2.3e-99	PREDICTED: auxin response factor 17-like [Erythranthe guttatus]>gi|604344034|gb|EYU42851.1| hypothetical protein MIMGU_mgv1a001422mg [Erythranthe guttata]	747076714	XM_011087137.1	336	8.72043e-174	PREDICTED: Sesamum indicum auxin response factor 6-like (LOC105167428), mRNA	--	--	--	--	Q9ZTX8	813	1.7e-85	Auxin response factor 6 OS=Arabidopsis thaliana GN=ARF6 PE=1 SV=2	PF02362//PF13580	B3 DNA binding domain//SIS domain	GO:0005975	carbohydrate metabolic process	GO:0003677//GO:0030246	DNA binding//carbohydrate binding	--	--	--	--
Cluster-10611.238166_4	ABI3VP1	Cluster-10611.238166	0	0	0	0.15	0	0	0.04	0.34	0.72	1.29	0	1.31	0.07	0	1.38	0.21	0	0	1321	747097344	XP_011096635.1	1237	9.2e-134	PREDICTED: auxin response factor 6 isoform X1 [Sesamum indicum]	747097347	XM_011098335.1	438	0	PREDICTED: Sesamum indicum auxin response factor 6 (LOC105175759), transcript variant X3, mRNA	--	--	--	--	Q9ZTX8	1148	2.7e-124	Auxin response factor 6 OS=Arabidopsis thaliana GN=ARF6 PE=1 SV=2	PF02362	B3 DNA binding domain	--	--	GO:0003677	DNA binding	--	--	--	--
Cluster-10611.238167_4	ABI3VP1	Cluster-10611.238167	11.61	19.28	16.95	13.44	17.05	15.29	11.53	8.94	11.11	16.39	23.02	20.49	13.48	16.45	11.64	9.7	10.66	6.49	1225	747097344	XP_011096635.1	1237	8.5e-134	PREDICTED: auxin response factor 6 isoform X1 [Sesamum indicum]	747097347	XM_011098335.1	438	0	PREDICTED: Sesamum indicum auxin response factor 6 (LOC105175759), transcript variant X3, mRNA	--	--	--	--	Q9ZTX8	1148	2.5e-124	Auxin response factor 6 OS=Arabidopsis thaliana GN=ARF6 PE=1 SV=2	PF02362	B3 DNA binding domain	--	--	GO:0003677	DNA binding	--	--	--	--
Cluster-10611.240275_1	ABI3VP1	Cluster-10611.240275	15.11	21.04	15.71	15	14.39	15.47	11.94	8.71	9.89	20.42	21.09	19.4	15.39	12.58	13.94	12.7	13.11	12.14	1484	747102009	XP_011099150.1	1455	5.4e-159	PREDICTED: B3 domain-containing protein Os01g0234100-like [Sesamum indicum]	--	--	--	--	--	--	--	--	--	Q0JP99	635	9.2e-65	B3 domain-containing protein Os01g0234100 OS=Oryza sativa subsp. japonica GN=Os01g0234100 PE=2 SV=1	PF07544//PF05529//PF06160//PF02362	RNA polymerase II transcription mediator complex subunit 9//B-cell receptor-associated protein 31-like//Septation ring formation regulator, EzrA//B3 DNA binding domain	GO:0006886//GO:0000921//GO:0006357	intracellular protein transport//septin ring assembly//regulation of transcription from RNA polymerase II promoter	GO:0001104//GO:0003677	RNA polymerase II transcription cofactor activity//DNA binding	GO:0005783//GO:0016021//GO:0016592//GO:0005940	endoplasmic reticulum//integral component of membrane//mediator complex//septin ring	--	--
Cluster-10611.246254_1	ABI3VP1	Cluster-10611.246254	3.75	5.64	3.16	0.6	0	1.72	0	2.69	0	0	1.32	0	0.95	0	0	0.89	0	0	2710	747067828	XP_011080654.1	2368	1.3e-264	PREDICTED: LOW QUALITY PROTEIN: B3 domain-containing transcription repressor VAL1 [Sesamum indicum]	747067827	XM_011082352.1	383	0	PREDICTED: Sesamum indicum B3 domain-containing transcription repressor VAL1 (LOC105163856), mRNA	--	--	--	--	Q8W4L5	1108	2.4e-119	B3 domain-containing transcription repressor VAL1 OS=Arabidopsis thaliana GN=VAL1 PE=1 SV=1	PF01644//PF13307//PF02362	Chitin synthase//Helicase C-terminal domain//B3 DNA binding domain	GO:0006031//GO:0006139	chitin biosynthetic process//nucleobase-containing compound metabolic process	GO:0003677//GO:0016818//GO:0003676//GO:0008026//GO:0004100//GO:0005524	DNA binding//hydrolase activity, acting on acid anhydrides, in phosphorus-containing anhydrides//nucleic acid binding//ATP-dependent helicase activity//chitin synthase activity//ATP binding	--	--	--	--
Cluster-10611.246405_4	ABI3VP1	Cluster-10611.246405	69.8	66.54	43.41	33.55	25.38	30.87	26.4	13.13	21.4	58.04	74.48	55.99	28.54	18.61	18.05	31.38	28	67.87	454	747069108	XP_011081336.1	680	1.2e-69	PREDICTED: B3 domain-containing transcription factor NGA1-like [Sesamum indicum]	703140035	XM_010108825.1	222	7.52741e-111	Morus notabilis B3 domain-containing protein partial mRNA	--	--	--	--	Q8LMR9	558	2.4e-56	B3 domain-containing protein Os03g0120900 OS=Oryza sativa subsp. japonica GN=Os03g0120900 PE=2 SV=1	PF02362	B3 DNA binding domain	--	--	GO:0003677	DNA binding	--	--	--	--
Cluster-10611.248098_0	ABI3VP1	Cluster-10611.248098	13.43	27	13.91	6.86	5.36	4.14	0.23	0	0	17.73	18.8	16.55	5.18	2.82	7.52	0.12	0.15	0.13	681	747073782	XP_011083863.1	588	8.5e-59	PREDICTED: B3 domain-containing protein At5g42700-like [Sesamum indicum]>gi|747073784|ref|XP_011083864.1| PREDICTED: B3 domain-containing protein At5g42700-like [Sesamum indicum]	--	--	--	--	--	--	--	--	--	Q9FMZ4	414	1.8e-39	B3 domain-containing protein At5g42700 OS=Arabidopsis thaliana GN=At5g42700 PE=2 SV=2	PF02362	B3 DNA binding domain	--	--	GO:0003677	DNA binding	--	--	--	--
Cluster-10611.255866_1	ABI3VP1	Cluster-10611.255866	0	0	0.24	0	0.38	0	0	0	0	0.73	0.29	0.28	0.74	0.34	0.99	0	0.6	0	1776	747081955	XP_011088276.1	920	7.1e-97	PREDICTED: B3 domain-containing protein At3g19184-like isoform X1 [Sesamum indicum]	747081956	XM_011089976.1	265	3.88438e-134	PREDICTED: Sesamum indicum B3 domain-containing protein At5g42700-like (LOC105169556), transcript variant X2, mRNA	--	--	--	--	Q1G3M3	311	4.1e-27	B3 domain-containing protein At3g19184 OS=Arabidopsis thaliana GN=At3g19184 PE=2 SV=1	PF11889//PF02362	Domain of unknown function (DUF3409)//B3 DNA binding domain	GO:0006144//GO:0006508	purine nucleobase metabolic process//proteolysis	GO:0003677//GO:0003968//GO:0070008//GO:0004197//GO:0016817//GO:0004252//GO:0017111	DNA binding//RNA-directed RNA polymerase activity//serine-type exopeptidase activity//cysteine-type endopeptidase activity//hydrolase activity, acting on acid anhydrides//serine-type endopeptidase activity//nucleoside-triphosphatase activity	GO:0031379	RNA-directed RNA polymerase complex	--	--
Cluster-10611.258169_0	ABI3VP1	Cluster-10611.258169	0	0.47	1.66	5.35	0.02	1.16	1.97	3.47	3.99	0.9	3.72	4.03	4.47	2.83	0	5.66	0	0	2574	747067828	XP_011080654.1	2351	1.2e-262	PREDICTED: LOW QUALITY PROTEIN: B3 domain-containing transcription repressor VAL1 [Sesamum indicum]	747067827	XM_011082352.1	383	0	PREDICTED: Sesamum indicum B3 domain-containing transcription repressor VAL1 (LOC105163856), mRNA	--	--	--	--	Q8W4L5	1108	2.3e-119	B3 domain-containing transcription repressor VAL1 OS=Arabidopsis thaliana GN=VAL1 PE=1 SV=1	PF02362//PF13307	B3 DNA binding domain//Helicase C-terminal domain	GO:0006139	nucleobase-containing compound metabolic process	GO:0008026//GO:0003676//GO:0003677//GO:0016818//GO:0005524	ATP-dependent helicase activity//nucleic acid binding//DNA binding//hydrolase activity, acting on acid anhydrides, in phosphorus-containing anhydrides//ATP binding	--	--	--	--
Cluster-10611.258307_1	ABI3VP1	Cluster-10611.258307	0	0	0	0	2.74	0	0	0	0.54	0	0	1.15	0	0	0	0	1.26	1.43	2678	747067828	XP_011080654.1	2351	1.2e-262	PREDICTED: LOW QUALITY PROTEIN: B3 domain-containing transcription repressor VAL1 [Sesamum indicum]	747067827	XM_011082352.1	383	0	PREDICTED: Sesamum indicum B3 domain-containing transcription repressor VAL1 (LOC105163856), mRNA	--	--	--	--	Q8W4L5	1108	2.4e-119	B3 domain-containing transcription repressor VAL1 OS=Arabidopsis thaliana GN=VAL1 PE=1 SV=1	PF13307//PF02362//PF01644//PF02724	Helicase C-terminal domain//B3 DNA binding domain//Chitin synthase//CDC45-like protein	GO:0006139//GO:0006270//GO:0006031	nucleobase-containing compound metabolic process//DNA replication initiation//chitin biosynthetic process	GO:0005524//GO:0004100//GO:0008026//GO:0003676//GO:0003677//GO:0016818	ATP binding//chitin synthase activity//ATP-dependent helicase activity//nucleic acid binding//DNA binding//hydrolase activity, acting on acid anhydrides, in phosphorus-containing anhydrides	--	--	--	--
Cluster-10611.267976_1	ABI3VP1	Cluster-10611.267976	12.92	17.92	9.4	15.63	11.01	9.15	0	0.49	0	17.83	11.9	8.72	7.71	7.06	10.06	0	0	0	558	723677232	XP_010317153.1	249	1.4e-19	PREDICTED: B3 domain-containing protein REM19-like [Solanum lycopersicum]>gi|723677235|ref|XP_010317154.1| PREDICTED: B3 domain-containing protein REM19-like [Solanum lycopersicum]>gi|723677238|ref|XP_010317155.1| PREDICTED: B3 domain-containing protein REM19-like [Solanum lycopersicum]	--	--	--	--	--	--	--	--	--	Q8S2E6	130	1.3e-06	B3 domain-containing protein Os01g0723500 OS=Oryza sativa subsp. japonica GN=Os01g0723500 PE=3 SV=1	PF02362	B3 DNA binding domain	--	--	GO:0003677	DNA binding	--	--	--	--
Cluster-10611.280266_1	ABI3VP1	Cluster-10611.280266	0	0.48	0.01	0.3	0.02	0.34	0.01	0.1	0.44	1.16	1.32	1.94	0.05	0.7	0	0.98	0	0	2680	747067828	XP_011080654.1	2351	1.2e-262	PREDICTED: LOW QUALITY PROTEIN: B3 domain-containing transcription repressor VAL1 [Sesamum indicum]	747067827	XM_011082352.1	383	0	PREDICTED: Sesamum indicum B3 domain-containing transcription repressor VAL1 (LOC105163856), mRNA	--	--	--	--	Q8W4L5	1108	2.4e-119	B3 domain-containing transcription repressor VAL1 OS=Arabidopsis thaliana GN=VAL1 PE=1 SV=1	PF13307//PF02362//PF01644	Helicase C-terminal domain//B3 DNA binding domain//Chitin synthase	GO:0006139//GO:0006031	nucleobase-containing compound metabolic process//chitin biosynthetic process	GO:0005524//GO:0004100//GO:0008026//GO:0003676//GO:0016818//GO:0003677	ATP binding//chitin synthase activity//ATP-dependent helicase activity//nucleic acid binding//hydrolase activity, acting on acid anhydrides, in phosphorus-containing anhydrides//DNA binding	--	--	--	--
Cluster-10611.281060_2	ABI3VP1	Cluster-10611.281060	0	0	0	0	0.13	0	0	0	0	3.5	1.14	1	0.44	0	0.26	0	0	0	1436	802548845	XP_012091521.1	365	1.3e-32	PREDICTED: B3 domain-containing transcription factor VRN1-like [Jatropha curcas]	--	--	--	--	--	--	--	--	--	Q8L3W1	176	1.5e-11	B3 domain-containing transcription factor VRN1 OS=Arabidopsis thaliana GN=VRN1 PE=1 SV=1	PF02362	B3 DNA binding domain	--	--	GO:0003677	DNA binding	--	--	--	--
Cluster-10611.283743_2	ABI3VP1	Cluster-10611.283743	0	0	0	0	0	0	0	0	0	0.08	0.42	0.8	0.06	0.58	0	0.14	0.8	0.02	1915	848931232	XP_012828697.1	526	3.7e-51	PREDICTED: B3 domain-containing protein At2g36080 [Erythranthe guttatus]	670364109	XM_008659751.1	66	1.76267e-23	PREDICTED: Zea mays putative B3 domain-containing protein Os10g0537100 (LOC103637592), mRNA	--	--	--	--	Q8GYJ2	406	4.3e-38	B3 domain-containing protein At2g36080 OS=Arabidopsis thaliana GN=ARF31 PE=2 SV=1	PF02362	B3 DNA binding domain	--	--	GO:0003677	DNA binding	--	--	--	--
Cluster-10611.285141_2	ABI3VP1	Cluster-10611.285141	0	0	0	0	0	0	0	1.25	0	5.63	4.73	4.16	1.41	1.52	3.75	0.01	0.26	0.19	829	565354382	XP_006344089.1	657	1e-66	PREDICTED: putative B3 domain-containing protein At5g58280-like [Solanum tuberosum]	565354381	XM_006344027.1	138	7.04591e-64	PREDICTED: Solanum tuberosum putative B3 domain-containing protein At5g58280-like (LOC102583369), mRNA	--	--	--	--	Q9FHB2	515	4.2e-51	Putative B3 domain-containing protein At5g58280 OS=Arabidopsis thaliana GN=At5g58280 PE=3 SV=1	PF02362	B3 DNA binding domain	--	--	GO:0003677	DNA binding	--	--	--	--
Cluster-10611.285150_2	ABI3VP1	Cluster-10611.285150	3.42	5.21	4.05	3.08	1.49	3.27	1.2	0	1.65	1.14	2.31	0.53	0.71	1.25	0.65	0.63	0.76	0.38	834	565354382	XP_006344089.1	664	1.6e-67	PREDICTED: putative B3 domain-containing protein At5g58280-like [Solanum tuberosum]	565354381	XM_006344027.1	138	7.09022e-64	PREDICTED: Solanum tuberosum putative B3 domain-containing protein At5g58280-like (LOC102583369), mRNA	--	--	--	--	Q9FHB2	514	5.6e-51	Putative B3 domain-containing protein At5g58280 OS=Arabidopsis thaliana GN=At5g58280 PE=3 SV=1	PF02362	B3 DNA binding domain	--	--	GO:0003677	DNA binding	--	--	--	--
Cluster-10611.287910_4	ABI3VP1	Cluster-10611.287910	15.09	6.99	12.41	4.39	6.26	8.42	14.98	10.53	14.79	5.65	7.62	18.15	6.57	6.35	3.72	19.74	12.26	23.58	1007	747048789	XP_011070416.1	588	1.3e-58	PREDICTED: B3 domain-containing transcription factor NGA1-like [Sesamum indicum]>gi|747048791|ref|XP_011070417.1| PREDICTED: B3 domain-containing transcription factor NGA1-like [Sesamum indicum]	703140035	XM_010108825.1	192	8.2651e-94	Morus notabilis B3 domain-containing protein partial mRNA	--	--	--	--	Q6EU30	519	1.8e-51	B3 domain-containing protein Os02g0683500 OS=Oryza sativa subsp. japonica GN=Os02g0683500 PE=2 SV=1	PF02362	B3 DNA binding domain	--	--	GO:0003677	DNA binding	--	--	--	--
Cluster-10611.289595_2	ABI3VP1	Cluster-10611.289595	0	0.18	0	0	0	0	0	0	0	1.25	0	1.8	1.14	1.51	0.42	0	0.96	1	1589	743766398	XP_010913439.1	152	7.2e-08	PREDICTED: B3 domain-containing protein Os03g0212300-like isoform X2 [Elaeis guineensis]	--	--	--	--	--	--	--	--	--	Q9XIB4	130	3.6e-06	B3 domain-containing protein At1g49475 OS=Arabidopsis thaliana GN=At1g49475 PE=2 SV=2	PF02362	B3 DNA binding domain	--	--	GO:0003677	DNA binding	--	--	--	--
Cluster-10611.289596_1	ABI3VP1	Cluster-10611.289596	0	1.12	0	1.66	2.26	0.96	1.51	0	1.77	0.87	0	2.93	0.18	0	0	0	0.46	0	1425	743766398	XP_010913439.1	152	6.4e-08	PREDICTED: B3 domain-containing protein Os03g0212300-like isoform X2 [Elaeis guineensis]	--	--	--	--	--	--	--	--	--	Q9XIB4	130	3.2e-06	B3 domain-containing protein At1g49475 OS=Arabidopsis thaliana GN=At1g49475 PE=2 SV=2	PF02362	B3 DNA binding domain	--	--	GO:0003677	DNA binding	--	--	--	--
Cluster-10611.294157_0	ABI3VP1	Cluster-10611.294157	0.91	0.65	0.88	0	0.46	0.08	0.9	0.17	0.13	0	0	0	0	0	0	0	0	0	1849	848931232	XP_012828697.1	464	5.5e-44	PREDICTED: B3 domain-containing protein At2g36080 [Erythranthe guttatus]	670364109	XM_008659751.1	66	1.70079e-23	PREDICTED: Zea mays putative B3 domain-containing protein Os10g0537100 (LOC103637592), mRNA	--	--	--	--	Q8GYJ2	405	5.4e-38	B3 domain-containing protein At2g36080 OS=Arabidopsis thaliana GN=ARF31 PE=2 SV=1	PF02362	B3 DNA binding domain	--	--	GO:0003677	DNA binding	--	--	--	--
Cluster-10611.297388_1	ABI3VP1	Cluster-10611.297388	1.3	0	1.37	0	0	0	3.03	0	0.19	0	0	0	0	1.1	1.72	0.65	0.76	0	2698	747067828	XP_011080654.1	2368	1.3e-264	PREDICTED: LOW QUALITY PROTEIN: B3 domain-containing transcription repressor VAL1 [Sesamum indicum]	747067827	XM_011082352.1	383	0	PREDICTED: Sesamum indicum B3 domain-containing transcription repressor VAL1 (LOC105163856), mRNA	--	--	--	--	Q8W4L5	1108	2.4e-119	B3 domain-containing transcription repressor VAL1 OS=Arabidopsis thaliana GN=VAL1 PE=1 SV=1	PF02362//PF13307//PF01644	B3 DNA binding domain//Helicase C-terminal domain//Chitin synthase	GO:0006031//GO:0006139	chitin biosynthetic process//nucleobase-containing compound metabolic process	GO:0008026//GO:0003676//GO:0003677//GO:0016818//GO:0005524//GO:0004100	ATP-dependent helicase activity//nucleic acid binding//DNA binding//hydrolase activity, acting on acid anhydrides, in phosphorus-containing anhydrides//ATP binding//chitin synthase activity	--	--	--	--
Cluster-10611.298324_3	ABI3VP1	Cluster-10611.298324	12.39	14.87	12.67	11.71	11.81	16.81	2.3	2.4	2.5	15.46	22.2	15.33	11.82	11.95	13.21	2.9	3.4	2.11	474	--	--	--	--	--	--	--	--	--	--	--	--	--	--	--	--	--	--	PF02362	B3 DNA binding domain	--	--	GO:0003677	DNA binding	--	--	--	--
Cluster-10611.298325_4	ABI3VP1	Cluster-10611.298325	8.22	7.32	9.12	8.1	5.88	4.62	1.83	0.78	0	9.95	10.66	7.15	4.78	5.63	5.59	2.13	1.06	1.51	448	--	--	--	--	--	--	--	--	--	--	--	--	--	--	--	--	--	--	PF02362	B3 DNA binding domain	--	--	GO:0003677	DNA binding	--	--	--	--
Cluster-10611.30372_3	ABI3VP1	Cluster-10611.30372	0.87	0.16	0.87	0.28	0.58	0.59	14.18	11.48	14.43	0.5	1.29	1.2	1.94	1.62	0.35	8.41	8.06	12.55	793	848931232	XP_012828697.1	494	7.9e-48	PREDICTED: B3 domain-containing protein At2g36080 [Erythranthe guttatus]	848931231	XM_012973243.1	207	2.95749e-102	PREDICTED: Erythranthe guttatus B3 domain-containing protein At2g36080 (LOC105949937), mRNA	--	--	--	--	Q8GYJ2	437	4.5e-42	B3 domain-containing protein At2g36080 OS=Arabidopsis thaliana GN=ARF31 PE=2 SV=1	PF02362	B3 DNA binding domain	--	--	GO:0003677	DNA binding	--	--	--	--
Cluster-10611.30375_5	ABI3VP1	Cluster-10611.30375	0	0	0	0	0	0	1.12	0	3.65	0.25	0	0	0	0	0.04	4.66	2.21	3.14	585	848931232	XP_012828697.1	488	2.9e-47	PREDICTED: B3 domain-containing protein At2g36080 [Erythranthe guttatus]	848931231	XM_012973243.1	207	2.147e-102	PREDICTED: Erythranthe guttatus B3 domain-containing protein At2g36080 (LOC105949937), mRNA	--	--	--	--	Q8GYJ2	437	3.3e-42	B3 domain-containing protein At2g36080 OS=Arabidopsis thaliana GN=ARF31 PE=2 SV=1	PF02362	B3 DNA binding domain	--	--	GO:0003677	DNA binding	--	--	--	--
Cluster-10611.304613_3	ABI3VP1	Cluster-10611.304613	6.58	3.42	4.4	0.22	1.19	1.46	7.78	8.32	7.56	3.22	7.31	10.63	2.85	2.59	1.68	21.08	15.35	5.32	589	747092987	XP_011094281.1	641	5.3e-65	PREDICTED: B3 domain-containing protein At2g36080-like isoform X1 [Sesamum indicum]	657999039	XM_008393721.1	127	6.4081e-58	PREDICTED: Malus x domestica B3 domain-containing protein At2g36080-like (LOC103454129), mRNA	--	--	--	--	Q8GYJ2	531	4.2e-53	B3 domain-containing protein At2g36080 OS=Arabidopsis thaliana GN=ARF31 PE=2 SV=1	PF02362	B3 DNA binding domain	--	--	GO:0003677	DNA binding	--	--	--	--
Cluster-10611.309665_3	ABI3VP1	Cluster-10611.309665	0.64	0.3	0.61	1.45	3.33	2.41	1.67	1.77	1.48	0.63	0.66	0.47	2.62	1.84	1.13	3.27	0.34	1.47	3356	747094589	XP_011095138.1	2783	0	PREDICTED: B3 domain-containing transcription repressor VAL2 [Sesamum indicum]	747094588	XM_011096836.1	603	0	PREDICTED: Sesamum indicum B3 domain-containing transcription repressor VAL2 (LOC105174663), mRNA	--	--	--	--	Q5CCK4	1701	5.1e-188	B3 domain-containing transcription repressor VAL2 OS=Arabidopsis thaliana GN=VAL2 PE=2 SV=1	PF02362//PF07496	B3 DNA binding domain//CW-type Zinc Finger	--	--	GO:0003677//GO:0008270	DNA binding//zinc ion binding	--	--	--	--
Cluster-10611.309666_4	ABI3VP1	Cluster-10611.309666	0.15	0	0	0.24	0	0.55	0.36	0.72	0.53	0.13	0	0.24	0.2	0	0.39	0	1.15	1.63	3483	747094589	XP_011095138.1	2745	3.3e-308	PREDICTED: B3 domain-containing transcription repressor VAL2 [Sesamum indicum]	747094588	XM_011096836.1	603	0	PREDICTED: Sesamum indicum B3 domain-containing transcription repressor VAL2 (LOC105174663), mRNA	--	--	--	--	Q5CCK4	1663	1.4e-183	B3 domain-containing transcription repressor VAL2 OS=Arabidopsis thaliana GN=VAL2 PE=2 SV=1	PF07496//PF13465//PF02362//PF00320//PF06221	CW-type Zinc Finger//Zinc-finger double domain//B3 DNA binding domain//GATA zinc finger//Putative zinc finger motif, C2HC5-type	GO:0006355	regulation of transcription, DNA-templated	GO:0043565//GO:0003700//GO:0003677//GO:0046872//GO:0008270	sequence-specific DNA binding//transcription factor activity, sequence-specific DNA binding//DNA binding//metal ion binding//zinc ion binding	GO:0005667//GO:0005634	transcription factor complex//nucleus	--	--
Cluster-10611.317354_2	ABI3VP1	Cluster-10611.317354	0	0	0	0	0	0	0	0	0	10.86	14.38	42.42	6.29	4.56	2.48	16.02	62.68	11.12	1429	848931232	XP_012828697.1	667	1.2e-67	PREDICTED: B3 domain-containing protein At2g36080 [Erythranthe guttatus]	670364109	XM_008659751.1	66	1.307e-23	PREDICTED: Zea mays putative B3 domain-containing protein Os10g0537100 (LOC103637592), mRNA	--	--	--	--	Q9FNI3	459	2.3e-44	B3 domain-containing protein At5g06250 OS=Arabidopsis thaliana GN=At5g06250 PE=2 SV=1	PF02362	B3 DNA binding domain	--	--	GO:0003677	DNA binding	--	--	--	--
Cluster-10611.325909_2	ABI3VP1	Cluster-10611.325909	3.1	1.28	1.09	0	0	0.59	13.83	9.16	8.36	0.75	3.89	9.3	0.42	0.4	0.37	16.75	19.65	37.42	793	529366982	AGS83386.1	421	2.3e-39	tempranillo [Olea europaea]	747042207	XM_011078932.1	88	4.19429e-36	PREDICTED: Sesamum indicum AP2/ERF and B3 domain-containing transcription factor RAV1-like (LOC105161286), mRNA	K09287	RAV	RAV-like factor	http://www.genome.jp/dbget-bin/www_bget?ko:K09287	P82280	327	2.5e-29	AP2/ERF and B3 domain-containing transcription repressor RAV2 OS=Arabidopsis thaliana GN=RAV2 PE=2 SV=1	PF02362//PF05817	B3 DNA binding domain//Oligosaccharyltransferase subunit Ribophorin II	GO:0006487	protein N-linked glycosylation	GO:0003677	DNA binding	GO:0008250//GO:0016021	oligosaccharyltransferase complex//integral component of membrane	--	--
Cluster-10611.329171_0	ABI3VP1	Cluster-10611.329171	0.9	5.76	0.57	0.38	1.42	1.19	2.87	2.8	1.77	0.63	1.42	2.7	0	0	0.14	4.36	11.31	2.99	769	747042208	XP_011077234.1	684	7.1e-70	PREDICTED: AP2/ERF and B3 domain-containing transcription factor RAV1-like [Sesamum indicum]	747049569	XM_011072532.1	145	8.36717e-68	PREDICTED: Sesamum indicum AP2/ERF and B3 domain-containing transcription factor RAV1-like (LOC105156414), mRNA	K09287	RAV	RAV-like factor	http://www.genome.jp/dbget-bin/www_bget?ko:K09287	P82280	560	2.4e-56	AP2/ERF and B3 domain-containing transcription repressor RAV2 OS=Arabidopsis thaliana GN=RAV2 PE=2 SV=1	PF02362	B3 DNA binding domain	--	--	GO:0003677	DNA binding	--	--	--	--
Cluster-10611.329923_1	ABI3VP1	Cluster-10611.329923	0	0	0.17	0	0	0.31	0	0	0	0.23	0.42	0.38	0	0.53	0	0.19	0.75	0.34	2596	848872792	XP_012836956.1	537	2.7e-52	PREDICTED: B3 domain-containing protein Os01g0234100-like isoform X1 [Erythranthe guttatus]	848872791	XM_012981502.1	188	3.63912e-91	PREDICTED: Erythranthe guttatus B3 domain-containing protein Os01g0234100-like (LOC105957569), transcript variant X1, mRNA	--	--	--	--	Q1G3M3	291	1.3e-24	B3 domain-containing protein At3g19184 OS=Arabidopsis thaliana GN=At3g19184 PE=2 SV=1	PF08039//PF02362	Mitochondrial proteolipid//B3 DNA binding domain	--	--	GO:0003677	DNA binding	GO:0005739	mitochondrion	--	--
Cluster-10611.348567_4	ABI3VP1	Cluster-10611.348567	0	0	0.68	0.19	0	0	0.16	1.11	0	0.49	0.64	1.33	0.13	0.18	0	2.17	3.2	2.13	647	747042208	XP_011077234.1	378	1.8e-34	PREDICTED: AP2/ERF and B3 domain-containing transcription factor RAV1-like [Sesamum indicum]	695007385	XM_009391964.1	72	2.656e-27	PREDICTED: Musa acuminata subsp. malaccensis AP2/ERF and B3 domain-containing transcription repressor RAV2-like (LOC103976671), mRNA	K09287	RAV	RAV-like factor	http://www.genome.jp/dbget-bin/www_bget?ko:K09287	Q9C6M5	305	7.4e-27	AP2/ERF and B3 domain-containing transcription repressor TEM1 OS=Arabidopsis thaliana GN=TEM1 PE=1 SV=1	PF02362	B3 DNA binding domain	--	--	GO:0003677	DNA binding	--	--	--	--
Cluster-10611.348569_2	ABI3VP1	Cluster-10611.348569	4.2	2.34	5.38	0.88	0	1.43	3.28	4.08	5.02	2.02	1.76	11.33	0.48	1.42	0.2	18.11	16.19	13.37	595	747042208	XP_011077234.1	746	3.5e-77	PREDICTED: AP2/ERF and B3 domain-containing transcription factor RAV1-like [Sesamum indicum]	593782626	XM_007154292.1	87	1.115e-35	Phaseolus vulgaris hypothetical protein (PHAVU_003G111800g) mRNA, complete cds	K09287	RAV	RAV-like factor	http://www.genome.jp/dbget-bin/www_bget?ko:K09287	Q9C6M5	587	1.4e-59	AP2/ERF and B3 domain-containing transcription repressor TEM1 OS=Arabidopsis thaliana GN=TEM1 PE=1 SV=1	PF02362	B3 DNA binding domain	--	--	GO:0003677	DNA binding	--	--	--	--
Cluster-10611.356322_1	ABI3VP1	Cluster-10611.356322	1.38	0.06	0.08	0	0.49	1.18	0	0	0	0.54	1.13	3.42	1.75	0.93	1.11	2.19	3.02	1.63	695	848899577	XP_012849940.1	163	1.7e-09	PREDICTED: putative B3 domain-containing protein Os03g0621600 [Erythranthe guttatus]	--	--	--	--	--	--	--	--	--	--	--	--	--	PF02362	B3 DNA binding domain	--	--	GO:0003677	DNA binding	--	--	--	--
Cluster-10611.357127_5	ABI3VP1	Cluster-10611.357127	1.41	10.88	2.4	1.53	2.48	3.47	21.26	14.96	13.87	2.72	3.51	7.35	0.28	1.82	0.34	26.78	43.29	14.19	452	747049570	XP_011070834.1	624	3.8e-63	PREDICTED: AP2/ERF and B3 domain-containing transcription factor RAV1-like [Sesamum indicum]	731370594	XM_002281673.2	108	1.76534e-47	PREDICTED: Vitis vinifera AP2/ERF and B3 domain-containing transcription factor RAV1-like (LOC100262843), mRNA	K09287	RAV	RAV-like factor	http://www.genome.jp/dbget-bin/www_bget?ko:K09287	Q9ZWM9	546	5.9e-55	AP2/ERF and B3 domain-containing transcription factor RAV1 OS=Arabidopsis thaliana GN=RAV1 PE=1 SV=1	PF00392//PF02362	Bacterial regulatory proteins, gntR family//B3 DNA binding domain	GO:0006355	regulation of transcription, DNA-templated	GO:0003677//GO:0003700	DNA binding//transcription factor activity, sequence-specific DNA binding	GO:0005667	transcription factor complex	--	--
Cluster-10611.365900_3	ABI3VP1	Cluster-10611.365900	2.7	0	3.27	2.1	1.49	0	1.05	0	0.2	0	0.03	0	0	0	0	0	0	0	777	747043489	XP_011084041.1	274	2.5e-22	PREDICTED: uncharacterized protein LOC105166397 [Sesamum indicum]	--	--	--	--	--	--	--	--	--	--	--	--	--	PF02362	B3 DNA binding domain	--	--	GO:0003677	DNA binding	--	--	--	--
Cluster-10611.369600_2	ABI3VP1	Cluster-10611.369600	4.58	7.75	5.82	4.04	2.67	1.8	0.9	0.3	0.68	0	0	0	0.22	0	0	0	0	0	1376	643739156	KDP44970.1	370	3.3e-33	hypothetical protein JCGZ_01470 [Jatropha curcas]	--	--	--	--	--	--	--	--	--	Q8RYD1	181	3.8e-12	B3 domain-containing protein REM16 OS=Arabidopsis thaliana GN=REM16 PE=2 SV=1	PF02362	B3 DNA binding domain	--	--	GO:0003677	DNA binding	--	--	--	--
Cluster-10611.370045_1	ABI3VP1	Cluster-10611.370045	3.79	7.56	5.17	0	2.43	0.85	0	0	0	0.24	0.31	0.6	0	0	1.34	0	0	0	456	747058753	XP_011075721.1	181	8.9e-12	PREDICTED: B3 domain-containing protein Os01g0723500-like [Sesamum indicum]	--	--	--	--	--	--	--	--	--	--	--	--	--	PF12761	Actin cytoskeleton-regulatory complex protein END3	GO:0007015//GO:0006897	actin filament organization//endocytosis	--	--	--	--	--	--
Cluster-10611.378329_3	ABI3VP1	Cluster-10611.378329	5.94	11	6.81	9.8	6.15	8.36	0.68	2.02	0.31	6.17	9.34	7.53	10.32	10.89	11	3.46	3.33	3.06	477	848889655	XP_012844991.1	172	1e-10	PREDICTED: B3 domain-containing transcription factor VRN1-like isoform X2 [Erythranthe guttatus]	--	--	--	--	--	--	--	--	--	--	--	--	--	PF02362	B3 DNA binding domain	--	--	GO:0003677	DNA binding	--	--	--	--
Cluster-10611.390225_0	ABI3VP1	Cluster-10611.390225	1.53	1.16	0.26	1.27	0.29	0.62	4.5	2.11	2.21	0.35	0.68	0.47	1.11	0.52	0.47	4.76	7.19	1.53	958	848931232	XP_012828697.1	478	6.8e-46	PREDICTED: B3 domain-containing protein At2g36080 [Erythranthe guttatus]	670364109	XM_008659751.1	66	8.66605e-24	PREDICTED: Zea mays putative B3 domain-containing protein Os10g0537100 (LOC103637592), mRNA	--	--	--	--	Q8GYJ2	405	2.8e-38	B3 domain-containing protein At2g36080 OS=Arabidopsis thaliana GN=ARF31 PE=2 SV=1	PF02362	B3 DNA binding domain	--	--	GO:0003677	DNA binding	--	--	--	--
Cluster-10611.406556_5	ABI3VP1	Cluster-10611.406556	2.01	3.96	2.89	0	0	0	0	0	0	3.16	2.98	4.35	0	0	1.08	0	0	0	872	848910384	XP_012853809.1	450	1.1e-42	PREDICTED: B3 domain-containing protein REM8-like [Erythranthe guttatus]	--	--	--	--	--	--	--	--	--	P0DH85	173	2e-11	B3 domain-containing protein REM10 OS=Arabidopsis thaliana GN=REM10 PE=2 SV=1	PF02362	B3 DNA binding domain	--	--	GO:0003677	DNA binding	--	--	--	--
Cluster-10611.41588_2	ABI3VP1	Cluster-10611.41588	0	0	0	1.66	0	0.03	0.29	0	0.44	2.35	0.8	2.53	2.26	0.06	0	2.02	2.97	0	1379	743766398	XP_010913439.1	152	6.2e-08	PREDICTED: B3 domain-containing protein Os03g0212300-like isoform X2 [Elaeis guineensis]	--	--	--	--	--	--	--	--	--	Q9XIB4	130	3.1e-06	B3 domain-containing protein At1g49475 OS=Arabidopsis thaliana GN=At1g49475 PE=2 SV=2	PF02362	B3 DNA binding domain	--	--	GO:0003677	DNA binding	--	--	--	--
Cluster-10611.45020_3	ABI3VP1	Cluster-10611.45020	4.58	3.79	4.14	3.69	2.45	2.76	0	0.92	1.01	7.15	5.63	6.45	5.47	5.32	7.23	0	3.24	3.44	799	147819688	CAN76392.1	172	1.7e-10	hypothetical protein VITISV_011465 [Vitis vinifera]	--	--	--	--	--	--	--	--	--	--	--	--	--	PF09157//PF02362	Pseudouridine synthase II TruB, C-terminal//B3 DNA binding domain	GO:0001522//GO:0009451	pseudouridine synthesis//RNA modification	GO:0003677//GO:0003723//GO:0009982	DNA binding//RNA binding//pseudouridine synthase activity	--	--	--	--
Cluster-10611.45021_0	ABI3VP1	Cluster-10611.45021	4.6	4.23	6.88	4.38	6.19	3.54	1.18	0.89	1.98	7.88	12.3	8.11	6.36	7.05	8.64	1.63	0.8	2.4	427	848899676	XP_012849992.1	325	1.7e-28	PREDICTED: putative B3 domain-containing protein At5g66980 [Erythranthe guttatus]>gi|604313863|gb|EYU26914.1| hypothetical protein MIMGU_mgv1a011529mg [Erythranthe guttata]	--	--	--	--	--	--	--	--	--	Q9FGD2	213	2.3e-16	Putative B3 domain-containing protein At5g66980 OS=Arabidopsis thaliana GN=At5g66980 PE=3 SV=1	PF02362	B3 DNA binding domain	--	--	GO:0003677	DNA binding	--	--	--	--
Cluster-10611.49680_1	ABI3VP1	Cluster-10611.49680	0	0.21	0	0	0	0	0	0	0	1.18	0.52	0.89	0	0.65	0.82	0.88	0	0.15	1381	698436789	XP_009802511.1	238	6.6e-18	PREDICTED: B3 domain-containing protein At1g49475-like [Nicotiana sylvestris]	--	--	--	--	--	--	--	--	--	Q8L3W1	176	1.4e-11	B3 domain-containing transcription factor VRN1 OS=Arabidopsis thaliana GN=VRN1 PE=1 SV=1	PF02362	B3 DNA binding domain	--	--	GO:0003677	DNA binding	--	--	--	--
Cluster-10611.51266_1	ABI3VP1	Cluster-10611.51266	0.06	0.32	0.11	0.12	0.36	0	0.39	0.46	0.45	0	0.29	0	0.07	0	0.17	0	0	0	2650	848872792	XP_012836956.1	537	2.7e-52	PREDICTED: B3 domain-containing protein Os01g0234100-like isoform X1 [Erythranthe guttatus]	848872791	XM_012981502.1	188	3.71585e-91	PREDICTED: Erythranthe guttatus B3 domain-containing protein Os01g0234100-like (LOC105957569), transcript variant X1, mRNA	--	--	--	--	Q1G3M3	291	1.3e-24	B3 domain-containing protein At3g19184 OS=Arabidopsis thaliana GN=At3g19184 PE=2 SV=1	PF02362//PF08039	B3 DNA binding domain//Mitochondrial proteolipid	--	--	GO:0003677	DNA binding	GO:0005739	mitochondrion	--	--
Cluster-10611.53442_3	ABI3VP1	Cluster-10611.53442	8.31	16.5	9.74	4.45	3.91	6.92	3.48	4.51	2.43	13.25	14.08	14.6	5.37	8.96	7.95	2.53	2.37	3.8	756	747043489	XP_011084041.1	274	2.4e-22	PREDICTED: uncharacterized protein LOC105166397 [Sesamum indicum]	--	--	--	--	--	--	--	--	--	--	--	--	--	PF02362	B3 DNA binding domain	--	--	GO:0003677	DNA binding	--	--	--	--
Cluster-10611.63430_1	ABI3VP1	Cluster-10611.63430	2.67	4.46	3.2	0.44	0.89	0	0.78	1.33	1.83	0	0	0	0	0	0	0	0	0	663	848899577	XP_012849940.1	163	1.6e-09	PREDICTED: putative B3 domain-containing protein Os03g0621600 [Erythranthe guttatus]	--	--	--	--	--	--	--	--	--	--	--	--	--	PF02362	B3 DNA binding domain	--	--	GO:0003677	DNA binding	--	--	--	--
Cluster-10611.63944_4	ABI3VP1	Cluster-10611.63944	1.88	1.94	2.49	0	0	0.44	0	0.2	0	0	0	0	0	0	0	0	0	0	621	747042208	XP_011077234.1	416	6.8e-39	PREDICTED: AP2/ERF and B3 domain-containing transcription factor RAV1-like [Sesamum indicum]	695007385	XM_009391964.1	72	2.54335e-27	PREDICTED: Musa acuminata subsp. malaccensis AP2/ERF and B3 domain-containing transcription repressor RAV2-like (LOC103976671), mRNA	K09287	RAV	RAV-like factor	http://www.genome.jp/dbget-bin/www_bget?ko:K09287	Q9C6M5	315	4.9e-28	AP2/ERF and B3 domain-containing transcription repressor TEM1 OS=Arabidopsis thaliana GN=TEM1 PE=1 SV=1	PF02362	B3 DNA binding domain	--	--	GO:0003677	DNA binding	--	--	--	--
Cluster-10611.71634_1	ABI3VP1	Cluster-10611.71634	5.28	9.98	8.4	4.85	6.55	3.56	1.66	2.52	0.93	13.91	11.36	7.51	3.51	2.62	3.53	1.66	1.66	0.47	853	848861192	XP_012831419.1	222	2.9e-16	PREDICTED: B3 domain-containing protein Os04g0386900-like [Erythranthe guttatus]>gi|604343348|gb|EYU42268.1| hypothetical protein MIMGU_mgv1a015135mg [Erythranthe guttata]	--	--	--	--	--	--	--	--	--	Q7XLP4	133	8.6e-07	B3 domain-containing protein Os04g0386900 OS=Oryza sativa subsp. japonica GN=Os04g0386900 PE=2 SV=3	PF02362	B3 DNA binding domain	--	--	GO:0003677	DNA binding	--	--	--	--
Cluster-10611.77339_4	ABI3VP1	Cluster-10611.77339	1	1.16	0.55	1.82	2.19	1.93	0.23	0.56	0.72	1.7	0.69	1.21	2.73	2.81	2.07	0.67	0.37	0.32	1259	661876994	CDP19095.1	204	5.3e-14	unnamed protein product [Coffea canephora]	--	--	--	--	--	--	--	--	--	Q9FGD2	171	5e-11	Putative B3 domain-containing protein At5g66980 OS=Arabidopsis thaliana GN=At5g66980 PE=3 SV=1	PF02362	B3 DNA binding domain	--	--	GO:0003677	DNA binding	--	--	--	--
Cluster-10611.77571_4	ABI3VP1	Cluster-10611.77571	4.66	6.69	6.08	2.91	3.99	1.79	1.09	0.49	0.72	4.9	6.12	4.65	2.09	2.64	3.83	1.23	1.38	1.07	1318	747043489	XP_011084041.1	285	2.3e-23	PREDICTED: uncharacterized protein LOC105166397 [Sesamum indicum]	--	--	--	--	--	--	--	--	--	--	--	--	--	PF02362	B3 DNA binding domain	--	--	GO:0003677	DNA binding	--	--	--	--
Cluster-10611.81117_2	ABI3VP1	Cluster-10611.81117	0	0	0	0	0.44	0	0	0	0	1.52	4.57	2.82	1.25	1.21	2.1	0.61	0.58	0	1406	643739156	KDP44970.1	370	3.3e-33	hypothetical protein JCGZ_01470 [Jatropha curcas]	--	--	--	--	--	--	--	--	--	Q8RYD1	181	3.9e-12	B3 domain-containing protein REM16 OS=Arabidopsis thaliana GN=REM16 PE=2 SV=1	PF02362	B3 DNA binding domain	--	--	GO:0003677	DNA binding	--	--	--	--
Cluster-10611.81120_2	ABI3VP1	Cluster-10611.81120	0	1.74	1.7	0.76	1.03	0.48	0.41	0.26	0	0	0	0	0.09	0	0	0	0	0.56	1406	802548845	XP_012091521.1	365	1.3e-32	PREDICTED: B3 domain-containing transcription factor VRN1-like [Jatropha curcas]	--	--	--	--	--	--	--	--	--	Q8L3W1	176	1.5e-11	B3 domain-containing transcription factor VRN1 OS=Arabidopsis thaliana GN=VRN1 PE=1 SV=1	PF02362	B3 DNA binding domain	--	--	GO:0003677	DNA binding	--	--	--	--
Cluster-10611.84625_4	ABI3VP1	Cluster-10611.84625	0.35	0.98	0.25	1.3	2.14	1.46	1.65	1.24	1.98	1.27	0.78	1.12	1.52	1.2	1.6	0.52	0.98	1.38	3924	747094589	XP_011095138.1	2762	4.0e-310	PREDICTED: B3 domain-containing transcription repressor VAL2 [Sesamum indicum]	747094588	XM_011096836.1	603	0	PREDICTED: Sesamum indicum B3 domain-containing transcription repressor VAL2 (LOC105174663), mRNA	--	--	--	--	Q5CCK4	1695	3e-187	B3 domain-containing transcription repressor VAL2 OS=Arabidopsis thaliana GN=VAL2 PE=2 SV=1	PF07496//PF02362	CW-type Zinc Finger//B3 DNA binding domain	--	--	GO:0003677//GO:0008270	DNA binding//zinc ion binding	--	--	--	--
Cluster-10611.84628_4	ABI3VP1	Cluster-10611.84628	0.07	0.29	0.14	0	0	0	0	0	0	0	0.01	0	0	0	0.14	0	0	0	3891	747094589	XP_011095138.1	2754	0	PREDICTED: B3 domain-containing transcription repressor VAL2 [Sesamum indicum]	747094588	XM_011096836.1	593	0	PREDICTED: Sesamum indicum B3 domain-containing transcription repressor VAL2 (LOC105174663), mRNA	--	--	--	--	Q5CCK4	1548	3.3e-170	B3 domain-containing transcription repressor VAL2 OS=Arabidopsis thaliana GN=VAL2 PE=2 SV=1	PF02362//PF07496	B3 DNA binding domain//CW-type Zinc Finger	--	--	GO:0008270//GO:0003677	zinc ion binding//DNA binding	--	--	--	--
Cluster-10611.88073_0	ABI3VP1	Cluster-10611.88073	0.4	0.69	0.61	0.42	0.62	0.85	0	0	0	1.27	1.57	2.07	0.76	0.16	1.1	0	0.24	0	1309	747081949	XP_011088273.1	848	1.2e-88	PREDICTED: B3 domain-containing protein At3g19184 isoform X1 [Sesamum indicum]	698468882	XM_009785152.1	35	2.04168e-06	PREDICTED: Nicotiana sylvestris B3 domain-containing protein At5g42700-like (LOC104232058), mRNA	--	--	--	--	Q1G3M3	578	3.3e-58	B3 domain-containing protein At3g19184 OS=Arabidopsis thaliana GN=At3g19184 PE=2 SV=1	PF02362	B3 DNA binding domain	--	--	GO:0003677	DNA binding	--	--	--	--
Cluster-10611.91092_4	ABI3VP1	Cluster-10611.91092	41.52	23.84	31.52	18.21	16.14	21.88	42.8	26.33	41.53	19.12	14.08	44.21	18.02	28.39	16.32	51.63	38.85	69.32	652	747048789	XP_011070416.1	834	2.4e-87	PREDICTED: B3 domain-containing transcription factor NGA1-like [Sesamum indicum]>gi|747048791|ref|XP_011070417.1| PREDICTED: B3 domain-containing transcription factor NGA1-like [Sesamum indicum]	702505844	XM_010041347.1	162	2.49478e-77	PREDICTED: Eucalyptus grandis B3 domain-containing transcription factor NGA1-like (LOC104428344), transcript variant X2, mRNA	--	--	--	--	O82799	456	2.3e-44	B3 domain-containing transcription factor NGA1 OS=Arabidopsis thaliana GN=NGA1 PE=1 SV=1	PF02362	B3 DNA binding domain	--	--	GO:0003677	DNA binding	--	--	--	--
Cluster-10611.97583_0	ABI3VP1	Cluster-10611.97583	0	0	0	0	0	0	0	0	0	0.07	0.35	1.04	0	0	0	0.51	1.09	0.41	1870	848931232	XP_012828697.1	464	5.6e-44	PREDICTED: B3 domain-containing protein At2g36080 [Erythranthe guttatus]	670364109	XM_008659751.1	66	1.72048e-23	PREDICTED: Zea mays putative B3 domain-containing protein Os10g0537100 (LOC103637592), mRNA	--	--	--	--	Q8GYJ2	405	5.5e-38	B3 domain-containing protein At2g36080 OS=Arabidopsis thaliana GN=ARF31 PE=2 SV=1	PF02362	B3 DNA binding domain	--	--	GO:0003677	DNA binding	--	--	--	--
Cluster-10611.154197_3	Alfin-like	Cluster-10611.154197	0	4.17	1.55	0	0	1.77	0	2.32	4.54	0	0	0	0	2.06	0	0	0	0	1017	747042701	XP_011079863.1	578	1.8e-57	PREDICTED: PHD finger protein ALFIN-LIKE 4-like [Sesamum indicum]>gi|747042703|ref|XP_011079870.1| PREDICTED: PHD finger protein ALFIN-LIKE 4-like [Sesamum indicum]	747042702	XM_011081568.1	246	8.00303e-124	PREDICTED: Sesamum indicum PHD finger protein ALFIN-LIKE 4-like (LOC105163269), transcript variant X2, mRNA	--	--	--	--	O81488	516	4e-51	PHD finger protein ALFIN-LIKE 4 OS=Arabidopsis thaliana GN=AL4 PE=1 SV=2	PF12165//PF13639//PF00130//PF13465//PF03470//PF07649//PF00628	Domain of unknown function (DUF3594)//Ring finger domain//Phorbol esters/diacylglycerol binding domain (C1 domain)//Zinc-finger double domain//XS zinc finger domain//C1-like domain//PHD-finger	GO:0035556//GO:0031047//GO:0055114//GO:0006355	intracellular signal transduction//gene silencing by RNA//oxidation-reduction process//regulation of transcription, DNA-templated	GO:0042393//GO:0008270//GO:0046872//GO:0005515//GO:0047134	histone binding//zinc ion binding//metal ion binding//protein binding//protein-disulfide reductase activity	--	--	--	--
Cluster-10611.159125_1	Alfin-like	Cluster-10611.159125	23.84	28.13	24.41	16.34	14.82	12.55	6.66	7.02	7.3	31.19	23.7	19.96	12.86	11.05	19.25	7.96	10.96	7.61	489	747092055	XP_011093779.1	509	8.8e-50	PREDICTED: PHD finger protein ALFIN-LIKE 4-like [Sesamum indicum]	747063045	XM_011079755.1	170	6.57611e-82	PREDICTED: Sesamum indicum PHD finger protein ALFIN-LIKE 4-like (LOC105161902), mRNA	--	--	--	--	O81488	441	9.5e-43	PHD finger protein ALFIN-LIKE 4 OS=Arabidopsis thaliana GN=AL4 PE=1 SV=2	PF00628//PF07649//PF00130//PF13639//PF11705//PF12165	PHD-finger//C1-like domain//Phorbol esters/diacylglycerol binding domain (C1 domain)//Ring finger domain//DNA-directed RNA polymerase III subunit Rpc31//Domain of unknown function (DUF3594)	GO:0006359//GO:0006355//GO:0055114//GO:0035556	regulation of transcription from RNA polymerase III promoter//regulation of transcription, DNA-templated//oxidation-reduction process//intracellular signal transduction	GO:0047134//GO:0005515//GO:0008270//GO:0042393	protein-disulfide reductase activity//protein binding//zinc ion binding//histone binding	--	--	--	--
Cluster-10611.172823_4	Alfin-like	Cluster-10611.172823	48.33	56.46	45.41	33.01	42.09	30.49	28.32	29.32	30.53	44.05	44.87	38.4	25.47	26.08	31.73	22.64	22.86	23.43	847	747052865	XP_011072565.1	742	1.5e-76	PREDICTED: PHD finger protein ALFIN-LIKE 4-like [Sesamum indicum]	645227503	XM_008222328.1	166	1.96131e-79	PREDICTED: Prunus mume PHD finger protein ALFIN-LIKE 4 (LOC103320620), mRNA	--	--	--	--	O81488	642	8.1e-66	PHD finger protein ALFIN-LIKE 4 OS=Arabidopsis thaliana GN=AL4 PE=1 SV=2	PF00130//PF13465//PF00628//PF07649//PF12165//PF13639	Phorbol esters/diacylglycerol binding domain (C1 domain)//Zinc-finger double domain//PHD-finger//C1-like domain//Domain of unknown function (DUF3594)//Ring finger domain	GO:0035556//GO:0055114//GO:0006355	intracellular signal transduction//oxidation-reduction process//regulation of transcription, DNA-templated	GO:0042393//GO:0008270//GO:0046872//GO:0005515//GO:0047134	histone binding//zinc ion binding//metal ion binding//protein binding//protein-disulfide reductase activity	--	--	--	--
Cluster-10611.172824_4	Alfin-like	Cluster-10611.172824	19.53	23.42	23.97	20.34	14.01	8.83	0	6.44	18.32	26.56	17.38	16.73	16.88	16.63	12.97	0.33	1.25	8.03	607	747042701	XP_011079863.1	736	5.2e-76	PREDICTED: PHD finger protein ALFIN-LIKE 4-like [Sesamum indicum]>gi|747042703|ref|XP_011079870.1| PREDICTED: PHD finger protein ALFIN-LIKE 4-like [Sesamum indicum]	747042702	XM_011081568.1	261	2.13994e-132	PREDICTED: Sesamum indicum PHD finger protein ALFIN-LIKE 4-like (LOC105163269), transcript variant X2, mRNA	--	--	--	--	O81488	631	1.1e-64	PHD finger protein ALFIN-LIKE 4 OS=Arabidopsis thaliana GN=AL4 PE=1 SV=2	PF07649//PF00628//PF00130//PF12165	C1-like domain//PHD-finger//Phorbol esters/diacylglycerol binding domain (C1 domain)//Domain of unknown function (DUF3594)	GO:0035556//GO:0055114//GO:0006355	intracellular signal transduction//oxidation-reduction process//regulation of transcription, DNA-templated	GO:0005515//GO:0042393//GO:0047134	protein binding//histone binding//protein-disulfide reductase activity	--	--	--	--
Cluster-10611.195850_3	Alfin-like	Cluster-10611.195850	2.48	2.1	2.39	1.56	1.56	0.23	0.45	1.02	0.88	0.56	4.41	2	0.66	0.57	0.17	0.17	0.05	1.29	2053	747092055	XP_011093779.1	506	8.3e-49	PREDICTED: PHD finger protein ALFIN-LIKE 4-like [Sesamum indicum]	747063045	XM_011079755.1	202	4.73098e-99	PREDICTED: Sesamum indicum PHD finger protein ALFIN-LIKE 4-like (LOC105161902), mRNA	--	--	--	--	O81488	449	4.7e-43	PHD finger protein ALFIN-LIKE 4 OS=Arabidopsis thaliana GN=AL4 PE=1 SV=2	PF00130//PF13465//PF00628//PF07649//PF12165//PF13639	Phorbol esters/diacylglycerol binding domain (C1 domain)//Zinc-finger double domain//PHD-finger//C1-like domain//Domain of unknown function (DUF3594)//Ring finger domain	GO:0055114//GO:0035556//GO:0006355	oxidation-reduction process//intracellular signal transduction//regulation of transcription, DNA-templated	GO:0008270//GO:0042393//GO:0046872//GO:0005515//GO:0047134	zinc ion binding//histone binding//metal ion binding//protein binding//protein-disulfide reductase activity	--	--	--	--
Cluster-10611.198416_3	Alfin-like	Cluster-10611.198416	12	10.51	13.88	11.94	12.44	9.77	7.17	4.99	6.49	16.02	15.79	9.53	11.93	11.21	11.09	7.9	8.28	5.18	892	747092055	XP_011093779.1	786	1.2e-81	PREDICTED: PHD finger protein ALFIN-LIKE 4-like [Sesamum indicum]	747063045	XM_011079755.1	324	3.04949e-167	PREDICTED: Sesamum indicum PHD finger protein ALFIN-LIKE 4-like (LOC105161902), mRNA	--	--	--	--	O81488	709	1.5e-73	PHD finger protein ALFIN-LIKE 4 OS=Arabidopsis thaliana GN=AL4 PE=1 SV=2	PF12165//PF13639//PF00130//PF13465//PF00628//PF07649	Domain of unknown function (DUF3594)//Ring finger domain//Phorbol esters/diacylglycerol binding domain (C1 domain)//Zinc-finger double domain//PHD-finger//C1-like domain	GO:0055114//GO:0035556//GO:0006355	oxidation-reduction process//intracellular signal transduction//regulation of transcription, DNA-templated	GO:0008270//GO:0042393//GO:0046872//GO:0005515//GO:0047134	zinc ion binding//histone binding//metal ion binding//protein binding//protein-disulfide reductase activity	--	--	--	--
Cluster-10611.198583_0	Alfin-like	Cluster-10611.198583	10.56	13.55	10.54	12.84	11.59	13.62	7.12	5.96	6.04	13.04	11.67	10	16.16	16.5	13.02	6.95	5.56	5.83	1261	747094371	XP_011095017.1	869	4.1e-91	PREDICTED: PHD finger protein ALFIN-LIKE 1-like [Sesamum indicum]	747062118	XM_011079250.1	400	0	PREDICTED: Sesamum indicum PHD finger protein ALFIN-LIKE 1-like (LOC105161537), transcript variant X2, mRNA	--	--	--	--	Q9FFF5	744	1.8e-77	PHD finger protein ALFIN-LIKE 1 OS=Arabidopsis thaliana GN=AL1 PE=1 SV=1	PF00130//PF00628//PF12165//PF13639	Phorbol esters/diacylglycerol binding domain (C1 domain)//PHD-finger//Domain of unknown function (DUF3594)//Ring finger domain	GO:0006355//GO:0035556	regulation of transcription, DNA-templated//intracellular signal transduction	GO:0005515//GO:0042393//GO:0008270	protein binding//histone binding//zinc ion binding	--	--	KOG1632	Uncharacterized PHD Zn-finger protein
Cluster-10611.199370_5	Alfin-like	Cluster-10611.199370	15.06	15.87	14.11	13.42	10.25	12.61	10.02	6.91	7.07	16.39	18.11	16.24	12.14	10.43	12.44	9.88	9.47	7.67	1313	747042701	XP_011079863.1	1004	9.5e-107	PREDICTED: PHD finger protein ALFIN-LIKE 4-like [Sesamum indicum]>gi|747042703|ref|XP_011079870.1| PREDICTED: PHD finger protein ALFIN-LIKE 4-like [Sesamum indicum]	747052864	XM_011074263.1	385	0	PREDICTED: Sesamum indicum PHD finger protein ALFIN-LIKE 4-like (LOC105157788), mRNA	--	--	--	--	O81488	896	4.4e-95	PHD finger protein ALFIN-LIKE 4 OS=Arabidopsis thaliana GN=AL4 PE=1 SV=2	PF12165//PF13639//PF00130//PF07649//PF00628	Domain of unknown function (DUF3594)//Ring finger domain//Phorbol esters/diacylglycerol binding domain (C1 domain)//C1-like domain//PHD-finger	GO:0035556//GO:0055114//GO:0006355	intracellular signal transduction//oxidation-reduction process//regulation of transcription, DNA-templated	GO:0005515//GO:0042393//GO:0008270//GO:0047134	protein binding//histone binding//zinc ion binding//protein-disulfide reductase activity	--	--	--	--
Cluster-10611.227440_4	Alfin-like	Cluster-10611.227440	36.96	32.24	31.15	26.11	23.04	25.04	15.33	18.22	17.61	34.05	30.46	28.74	27.17	18.2	26.27	17.63	17.49	19.86	916	747052865	XP_011072565.1	742	1.6e-76	PREDICTED: PHD finger protein ALFIN-LIKE 4-like [Sesamum indicum]	645227503	XM_008222328.1	169	4.57334e-81	PREDICTED: Prunus mume PHD finger protein ALFIN-LIKE 4 (LOC103320620), mRNA	--	--	--	--	O81488	642	8.8e-66	PHD finger protein ALFIN-LIKE 4 OS=Arabidopsis thaliana GN=AL4 PE=1 SV=2	PF13639//PF12165//PF07649//PF13465//PF00628//PF00130	Ring finger domain//Domain of unknown function (DUF3594)//C1-like domain//Zinc-finger double domain//PHD-finger//Phorbol esters/diacylglycerol binding domain (C1 domain)	GO:0055114//GO:0035556//GO:0006355	oxidation-reduction process//intracellular signal transduction//regulation of transcription, DNA-templated	GO:0008270//GO:0042393//GO:0046872//GO:0005515//GO:0047134	zinc ion binding//histone binding//metal ion binding//protein binding//protein-disulfide reductase activity	--	--	--	--
Cluster-10611.231304_5	Alfin-like	Cluster-10611.231304	2.85	1.63	2.42	2.73	1.09	0.46	1.76	1.19	1.89	2.02	0	0.91	0.63	0.46	0	0	0	0	3041	747063044	XP_011078056.1	1581	2.7e-173	PREDICTED: ankyrin repeat-containing protein At5g02620-like [Sesamum indicum]	747063041	XM_011079753.1	93	2.75743e-38	PREDICTED: Sesamum indicum uncharacterized LOC105161899 (LOC105161899), mRNA	--	--	--	--	O81488	314	3.2e-27	PHD finger protein ALFIN-LIKE 4 OS=Arabidopsis thaliana GN=AL4 PE=1 SV=2	PF00130//PF13465//PF07649//PF00628//PF04893//PF13606//PF00023//PF00462//PF09026	Phorbol esters/diacylglycerol binding domain (C1 domain)//Zinc-finger double domain//C1-like domain//PHD-finger//Yip1 domain//Ankyrin repeat//Ankyrin repeat//Glutaredoxin//Centromere protein B dimerisation domain	GO:0055114//GO:0006118//GO:0006355//GO:0035556//GO:0045454	oxidation-reduction process//obsolete electron transport//regulation of transcription, DNA-templated//intracellular signal transduction//cell redox homeostasis	GO:0015035//GO:0046872//GO:0003682//GO:0005515//GO:0047134//GO:0009055//GO:0003677	protein disulfide oxidoreductase activity//metal ion binding//chromatin binding//protein binding//protein-disulfide reductase activity//electron carrier activity//DNA binding	GO:0000785//GO:0016020//GO:0005634//GO:0000775	chromatin//membrane//nucleus//chromosome, centromeric region	--	--
Cluster-10611.238644_1	Alfin-like	Cluster-10611.238644	0	0	0	0	0	0	0	0	0	26.7	22.48	27.79	18.52	22.22	18.51	15.14	18.33	13.18	394	747092055	XP_011093779.1	493	5.1e-48	PREDICTED: PHD finger protein ALFIN-LIKE 4-like [Sesamum indicum]	75214615	DQ103593.1	77	2.59972e-30	Olimarabidopsis pumila clone BAC 44L14, complete sequence	--	--	--	--	O81488	419	2.7e-40	PHD finger protein ALFIN-LIKE 4 OS=Arabidopsis thaliana GN=AL4 PE=1 SV=2	PF13639//PF00130//PF07649//PF13465//PF00628	Ring finger domain//Phorbol esters/diacylglycerol binding domain (C1 domain)//C1-like domain//Zinc-finger double domain//PHD-finger	GO:0035556//GO:0055114	intracellular signal transduction//oxidation-reduction process	GO:0046872//GO:0047134//GO:0005515//GO:0008270	metal ion binding//protein-disulfide reductase activity//protein binding//zinc ion binding	--	--	--	--
Cluster-10611.240248_5	Alfin-like	Cluster-10611.240248	17.38	16.69	11.36	9.36	14.66	7	1.4	2.77	3.14	11.13	18.85	12.33	8.98	10.63	12.05	4.45	4.18	5.25	379	747063046	XP_011078057.1	350	1.9e-31	PREDICTED: PHD finger protein ALFIN-LIKE 4-like [Sesamum indicum]	835955599	XM_004960722.2	65	1.16751e-23	PREDICTED: Setaria italica PHD finger protein ALFIN-LIKE 8-like (LOC101773461), mRNA	--	--	--	--	Q5XEM9	335	1.4e-30	PHD finger protein ALFIN-LIKE 5 OS=Arabidopsis thaliana GN=AL5 PE=2 SV=1	PF13639//PF13465//PF07649//PF00628//PF00130	Ring finger domain//Zinc-finger double domain//C1-like domain//PHD-finger//Phorbol esters/diacylglycerol binding domain (C1 domain)	GO:0035556//GO:0055114	intracellular signal transduction//oxidation-reduction process	GO:0005515//GO:0008270//GO:0046872//GO:0047134	protein binding//zinc ion binding//metal ion binding//protein-disulfide reductase activity	--	--	--	--
Cluster-10611.253772_3	Alfin-like	Cluster-10611.253772	9.84	10.84	9.47	8.39	7.03	6.98	5.61	5.18	3.85	12.61	13.52	8.88	6.53	6.5	8.15	6.72	6.21	4.63	991	747042701	XP_011079863.1	995	7.9e-106	PREDICTED: PHD finger protein ALFIN-LIKE 4-like [Sesamum indicum]>gi|747042703|ref|XP_011079870.1| PREDICTED: PHD finger protein ALFIN-LIKE 4-like [Sesamum indicum]	747052864	XM_011074263.1	396	0	PREDICTED: Sesamum indicum PHD finger protein ALFIN-LIKE 4-like (LOC105157788), mRNA	--	--	--	--	O81488	872	2e-92	PHD finger protein ALFIN-LIKE 4 OS=Arabidopsis thaliana GN=AL4 PE=1 SV=2	PF00130//PF07649//PF00628//PF12165//PF13639	Phorbol esters/diacylglycerol binding domain (C1 domain)//C1-like domain//PHD-finger//Domain of unknown function (DUF3594)//Ring finger domain	GO:0006355//GO:0055114//GO:0035556	regulation of transcription, DNA-templated//oxidation-reduction process//intracellular signal transduction	GO:0047134//GO:0008270//GO:0042393//GO:0005515	protein-disulfide reductase activity//zinc ion binding//histone binding//protein binding	--	--	--	--
Cluster-10611.285121_5	Alfin-like	Cluster-10611.285121	0	0.9	0.64	1.06	2.03	2.22	0.63	1.4	0.27	2.55	0	1.48	2.45	1.41	2.7	2.1	1.8	1.56	1956	747092055	XP_011093779.1	506	7.9e-49	PREDICTED: PHD finger protein ALFIN-LIKE 4-like [Sesamum indicum]	747063045	XM_011079755.1	202	4.50357e-99	PREDICTED: Sesamum indicum PHD finger protein ALFIN-LIKE 4-like (LOC105161902), mRNA	--	--	--	--	O81488	449	4.5e-43	PHD finger protein ALFIN-LIKE 4 OS=Arabidopsis thaliana GN=AL4 PE=1 SV=2	PF13465//PF07649//PF00628//PF00130//PF13639//PF12165	Zinc-finger double domain//C1-like domain//PHD-finger//Phorbol esters/diacylglycerol binding domain (C1 domain)//Ring finger domain//Domain of unknown function (DUF3594)	GO:0006355//GO:0055114//GO:0035556	regulation of transcription, DNA-templated//oxidation-reduction process//intracellular signal transduction	GO:0005515//GO:0047134//GO:0008270//GO:0042393//GO:0046872	protein binding//protein-disulfide reductase activity//zinc ion binding//histone binding//metal ion binding	--	--	--	--
Cluster-10611.295250_5	Alfin-like	Cluster-10611.295250	0.55	1.41	1.55	0.47	0	0	0.43	0	0	3.61	1.64	1.77	0.75	1.64	0.6	0	0.57	1.03	896	747063046	XP_011078057.1	326	2.7e-28	PREDICTED: PHD finger protein ALFIN-LIKE 4-like [Sesamum indicum]	747063045	XM_011079755.1	138	7.63972e-64	PREDICTED: Sesamum indicum PHD finger protein ALFIN-LIKE 4-like (LOC105161902), mRNA	--	--	--	--	Q5XEM9	308	4.6e-27	PHD finger protein ALFIN-LIKE 5 OS=Arabidopsis thaliana GN=AL5 PE=2 SV=1	PF12165	Domain of unknown function (DUF3594)	GO:0006355	regulation of transcription, DNA-templated	GO:0042393	histone binding	--	--	--	--
Cluster-10611.187812_0	AP2-EREBP	Cluster-10611.187812	2.67	1.2	1.75	2.2	2.17	2.04	3.29	3.5	3.38	1.33	2.22	2.43	2.33	3.95	2.92	4.83	6.77	4.25	3675	747064281	XP_011078716.1	913	9.5e-96	PREDICTED: ethylene-responsive transcription factor WRI1-like [Sesamum indicum]	747064280	XM_011080414.1	287	4.78229e-146	PREDICTED: Sesamum indicum ethylene-responsive transcription factor WRI1-like (LOC105162419), mRNA	K14514	EIN3	ethylene-insensitive protein 3	http://www.genome.jp/dbget-bin/www_bget?ko:K14514	Q6X5Y6	520	5e-51	Ethylene-responsive transcription factor WRI1 OS=Arabidopsis thaliana GN=WRI1 PE=2 SV=1	PF00847	AP2 domain	GO:0006355	regulation of transcription, DNA-templated	GO:0003700	transcription factor activity, sequence-specific DNA binding	GO:0005667	transcription factor complex	--	--
Cluster-10611.191289_5	AP2-EREBP	Cluster-10611.191289	3.51	5.55	4.12	2.9	4.84	5.54	2.94	2.74	2.84	9.18	9.5	5.82	5.23	6.02	5.94	2.68	2.71	3.73	1965	747086825	XP_011090930.1	630	3.3e-63	PREDICTED: ethylene-responsive transcription factor ERF086 [Sesamum indicum]	719973561	XM_010243553.1	87	3.83473e-35	PREDICTED: Nelumbo nucifera ethylene-responsive transcription factor LEP-like (LOC104586349), mRNA	--	--	--	--	Q6J9Q2	343	8.8e-31	Ethylene-responsive transcription factor ERF086 OS=Arabidopsis thaliana GN=ERF086 PE=2 SV=2	PF00847//PF00642	AP2 domain//Zinc finger C-x8-C-x5-C-x3-H type (and similar)	GO:0006355	regulation of transcription, DNA-templated	GO:0046872//GO:0003700	metal ion binding//transcription factor activity, sequence-specific DNA binding	GO:0005667	transcription factor complex	--	--
Cluster-10611.209614_5	AP2-EREBP	Cluster-10611.209614	7.85	16.71	10.94	5.92	5.7	2.72	1.68	2.44	2.08	11.82	16.52	11.18	4.81	3.27	7.64	1.17	0.95	1.74	1250	747056762	XP_011074654.1	1233	2.5e-133	PREDICTED: auxin response factor 5-like [Sesamum indicum]>gi|747056764|ref|XP_011074655.1| PREDICTED: auxin response factor 5-like [Sesamum indicum]>gi|747056766|ref|XP_011074656.1| PREDICTED: auxin response factor 5-like [Sesamum indicum]>gi|747056768|ref|XP_011074657.1| PREDICTED: auxin response factor 5-like [Sesamum indicum]	747056767	XM_011076355.1	391	0	PREDICTED: Sesamum indicum auxin response factor 5-like (LOC105159332), transcript variant X4, mRNA	K14486	K14486, ARF	auxin response factor	http://www.genome.jp/dbget-bin/www_bget?ko:K14486	P93024	1082	1.1e-116	Auxin response factor 5 OS=Arabidopsis thaliana GN=ARF5 PE=1 SV=3	PF02362//PF00847	B3 DNA binding domain//AP2 domain	GO:0006355	regulation of transcription, DNA-templated	GO:0003700//GO:0003677	transcription factor activity, sequence-specific DNA binding//DNA binding	GO:0005667	transcription factor complex	--	--
Cluster-10611.245963_5	AP2-EREBP	Cluster-10611.245963	7.21	3.32	3.18	11.38	9.92	7.25	5.38	5.84	4.3	7.9	0.19	5.96	9.13	6.83	8.78	3.25	2.8	5.65	3407	747073112	XP_011083507.1	3415	0	PREDICTED: auxin response factor 5 [Sesamum indicum]	747073111	XM_011085205.1	610	0	PREDICTED: Sesamum indicum auxin response factor 5 (LOC105166017), mRNA	K14486	K14486, ARF	auxin response factor	http://www.genome.jp/dbget-bin/www_bget?ko:K14486	P93024	2442	6.2e-274	Auxin response factor 5 OS=Arabidopsis thaliana GN=ARF5 PE=1 SV=3	PF02733//PF02309//PF02362//PF06507//PF00847	Dak1 domain//AUX/IAA family//B3 DNA binding domain//Auxin response factor//AP2 domain	GO:0006071//GO:0009725//GO:0046486//GO:0006355	glycerol metabolic process//response to hormone//glycerolipid metabolic process//regulation of transcription, DNA-templated	GO:0003677//GO:0003700//GO:0004371	DNA binding//transcription factor activity, sequence-specific DNA binding//glycerone kinase activity	GO:0005634//GO:0005667	nucleus//transcription factor complex	--	--
Cluster-10611.252262_0	AP2-EREBP	Cluster-10611.252262	0.66	0	0.4	0	0.3	0	0	0	0	1.02	1.11	0.8	1.03	0	0.72	0	0	0	3425	747064281	XP_011078716.1	933	4.2e-98	PREDICTED: ethylene-responsive transcription factor WRI1-like [Sesamum indicum]	747064280	XM_011080414.1	293	2.05752e-149	PREDICTED: Sesamum indicum ethylene-responsive transcription factor WRI1-like (LOC105162419), mRNA	K14514	EIN3	ethylene-insensitive protein 3	http://www.genome.jp/dbget-bin/www_bget?ko:K14514	Q6X5Y6	548	2.6e-54	Ethylene-responsive transcription factor WRI1 OS=Arabidopsis thaliana GN=WRI1 PE=2 SV=1	PF00847	AP2 domain	GO:0006355	regulation of transcription, DNA-templated	GO:0003700	transcription factor activity, sequence-specific DNA binding	GO:0005667	transcription factor complex	--	--
Cluster-10611.255412_1	AP2-EREBP	Cluster-10611.255412	15.86	18.28	18.75	13.11	19.79	18.97	78.31	69.81	86.32	14.06	14.85	16.76	14.2	16.73	10.18	52.22	58.55	70.87	3201	747064281	XP_011078716.1	1179	1.2e-126	PREDICTED: ethylene-responsive transcription factor WRI1-like [Sesamum indicum]	747064280	XM_011080414.1	389	0	PREDICTED: Sesamum indicum ethylene-responsive transcription factor WRI1-like (LOC105162419), mRNA	--	--	--	--	Q6X5Y6	747	2.1e-77	Ethylene-responsive transcription factor WRI1 OS=Arabidopsis thaliana GN=WRI1 PE=2 SV=1	PF00847	AP2 domain	GO:0006355	regulation of transcription, DNA-templated	GO:0003700	transcription factor activity, sequence-specific DNA binding	GO:0005667	transcription factor complex	--	--
Cluster-10611.281761_5	AP2-EREBP	Cluster-10611.281761	4.08	4.16	4.31	3.26	3.98	3.55	0.97	2.62	1.47	7.34	7.24	6.41	4.17	4.13	3.95	1.98	4.05	3.11	2265	747086825	XP_011090930.1	872	3.3e-91	PREDICTED: ethylene-responsive transcription factor ERF086 [Sesamum indicum]	747086824	XM_011092628.1	194	1.4639e-94	PREDICTED: Sesamum indicum ethylene-responsive transcription factor ERF086 (LOC105171490), mRNA	--	--	--	--	Q6J9Q2	456	8e-44	Ethylene-responsive transcription factor ERF086 OS=Arabidopsis thaliana GN=ERF086 PE=2 SV=2	PF00847//PF01530//PF00642	AP2 domain//Zinc finger, C2HC type//Zinc finger C-x8-C-x5-C-x3-H type (and similar)	GO:0006355	regulation of transcription, DNA-templated	GO:0008270//GO:0003700//GO:0046872	zinc ion binding//transcription factor activity, sequence-specific DNA binding//metal ion binding	GO:0005634//GO:0005667	nucleus//transcription factor complex	--	--
Cluster-10333.0_4	AP2-EREBP	Cluster-10333.0	0.17	0.07	0.16	0.12	0.26	0.93	1.75	1.2	2.53	0.08	0	0	0.17	0.24	1.12	4.74	3.17	2.95	851	848852212	XP_012838903.1	360	2.9e-32	PREDICTED: ethylene-responsive transcription factor 1B-like [Erythranthe guttatus]	--	--	--	--	--	K14516	ERF1	ethylene-responsive transcription factor 1	http://www.genome.jp/dbget-bin/www_bget?ko:K14516	Q8LDC8	219	9.2e-17	Ethylene-responsive transcription factor 1B OS=Arabidopsis thaliana GN=ERF1B PE=1 SV=2	PF00847	AP2 domain	GO:0006355	regulation of transcription, DNA-templated	GO:0003700	transcription factor activity, sequence-specific DNA binding	GO:0005667	transcription factor complex	--	--
Cluster-10611.102309_1	AP2-EREBP	Cluster-10611.102309	6.73	1.6	0.73	2.75	0.86	1.39	1.17	2.74	5.28	6.75	5.75	7	9.52	9.41	7.66	15.31	13.39	13.91	2440	661896040	CDP00618.1	773	1.1e-79	unnamed protein product [Coffea canephora]	723697921	XM_010322461.1	124	1.29153e-55	PREDICTED: Solanum lycopersicum protein FLX-like 3 (LOC101253185), mRNA	--	--	--	--	Q9C717	467	4.6e-45	Protein FLX-like 3 OS=Arabidopsis thaliana GN=FLXL3 PE=1 SV=1	PF06005//PF09728//PF04799//PF02601//PF02183//PF16331//PF04632//PF08702//PF15191//PF03938//PF04111//PF04728//PF05837//PF00769//PF00170//PF06320//PF10473//PF04977//PF04136//PF06156//PF06810//PF07926//PF00847//PF09726	Protein of unknown function (DUF904)//Myosin-like coiled-coil protein//fzo-like conserved region//Exonuclease VII, large subunit//Homeobox associated leucine zipper//TolA binding protein trimerisation//Fusaric acid resistance protein family//Fibrinogen alpha/beta chain family//Synaptonemal complex central element protein 3//Outer membrane protein (OmpH-like)//Autophagy protein Apg6//Lipoprotein l…	GO:0006914//GO:0000917//GO:0006606//GO:0006355//GO:0006260//GO:0070206//GO:0030168//GO:0007165//GO:0006886//GO:0043093//GO:0006308//GO:0051258//GO:0007049//GO:0006810//GO:0051382//GO:0007131//GO:0008053//GO:0007283//GO:0007130	autophagy//barrier septum assembly//protein import into nucleus//regulation of transcription, DNA-templated//DNA replication//protein trimerization//platelet activation//signal transduction//intracellular protein transport//FtsZ-dependent cytokinesis//DNA catabolic process//protein polymerization//cell cycle//transport//kinetochore assembly//reciprocal meiotic recombination//mitochondrial fusion/…	GO:0005198//GO:0003924//GO:0005102//GO:0043565//GO:0003700//GO:0008134//GO:0019905//GO:0045502//GO:0042803//GO:0030674//GO:0008855//GO:0008092//GO:0051082	structural molecule activity//GTPase activity//receptor binding//sequence-specific DNA binding//transcription factor activity, sequence-specific DNA binding//transcription factor binding//syntaxin binding//dynein binding//protein homodimerization activity//protein binding, bridging//exodeoxyribonuclease VII activity//cytoskeletal protein binding//unfolded protein binding	GO:0005801//GO:0016021//GO:0030286//GO:0009318//GO:0005737//GO:0000776//GO:0005577//GO:0016020//GO:0019867//GO:0005741//GO:0005886//GO:0031083//GO:0005667//GO:0019898	cis-Golgi network//integral component of membrane//dynein complex//exodeoxyribonuclease VII complex//cytoplasm//kinetochore//fibrinogen complex//membrane//outer membrane//mitochondrial outer membrane//plasma membrane//BLOC-1 complex//transcription factor complex//extrinsic component of membrane	--	--
Cluster-10611.102912_5	AP2-EREBP	Cluster-10611.102912	8.68	27.87	14.22	3.9	4.91	2.67	1.06	0.56	0.53	13.49	10.84	19.48	2.6	2.33	6.13	2.09	2.82	0.15	2360	747102494	XP_011099413.1	1909	2e-211	PREDICTED: AP2-like ethylene-responsive transcription factor ANT isoform X2 [Sesamum indicum]	747102493	XM_011101111.1	404	0	PREDICTED: Sesamum indicum AP2-like ethylene-responsive transcription factor ANT (LOC105177845), transcript variant X2, mRNA	K09285	OVM, ANT	AP2-like factor, ANT lineage	http://www.genome.jp/dbget-bin/www_bget?ko:K09285	Q38914	1207	6.9e-131	AP2-like ethylene-responsive transcription factor ANT OS=Arabidopsis thaliana GN=ANT PE=1 SV=2	PF00847	AP2 domain	GO:0006355	regulation of transcription, DNA-templated	GO:0003700	transcription factor activity, sequence-specific DNA binding	GO:0005667	transcription factor complex	--	--
Cluster-10611.104972_3	AP2-EREBP	Cluster-10611.104972	0.63	0.73	0.55	0.94	0.56	0.82	2.27	1.31	1.59	0.06	0.64	1.14	0.57	0.93	0.47	2.11	1.56	2.49	2065	747060435	XP_011076647.1	424	2.7e-39	PREDICTED: dehydration-responsive element-binding protein 2A-like [Sesamum indicum]	590565637	XM_007009942.1	85	5.21756e-34	Theobroma cacao Dehydration-responsive element-binding protein 2C (TCM_043302) mRNA, complete cds	--	--	--	--	Q9SIZ0	263	1.8e-21	Putative dehydration-responsive element-binding protein 2H OS=Arabidopsis thaliana GN=DREB2H PE=5 SV=3	PF00847	AP2 domain	GO:0006355	regulation of transcription, DNA-templated	GO:0003700	transcription factor activity, sequence-specific DNA binding	GO:0005667	transcription factor complex	--	--
Cluster-10611.105490_3	AP2-EREBP	Cluster-10611.105490	11.28	19.01	16.35	14.11	9.99	10.08	19.11	23.79	21.06	7.61	10.11	15.03	8.86	13.99	13.35	25.22	27.7	16.25	918	747042140	XP_011076888.1	234	1.3e-17	PREDICTED: ethylene-responsive transcription factor ERF118-like [Sesamum indicum]>gi|747042142|ref|XP_011076896.1| PREDICTED: ethylene-responsive transcription factor ERF118-like [Sesamum indicum]>gi|747042144|ref|XP_011076904.1| PREDICTED: ethylene-responsive transcription factor ERF118-like [Sesamum indicum]>gi|747042146|ref|XP_011076912.1| PREDICTED: ethylene-responsive transcription factor ER…	--	--	--	--	--	--	--	--	--	Q9LUA2	201	1.2e-14	Ethylene-responsive transcription factor ERF119 OS=Arabidopsis thaliana GN=ERF119 PE=2 SV=1	PF00847	AP2 domain	GO:0006355	regulation of transcription, DNA-templated	GO:0003700	transcription factor activity, sequence-specific DNA binding	GO:0005667	transcription factor complex	--	--
Cluster-10611.109014_1	AP2-EREBP	Cluster-10611.109014	9.7	6.56	4.39	0.83	2.23	2.51	17.56	10.71	20.18	14.07	15.86	9.76	4.62	2.21	3.58	15.94	14.7	14.37	1357	747041580	XP_011073756.1	630	2.3e-63	PREDICTED: ethylene-responsive transcription factor ERF061-like [Sesamum indicum]	747046223	XM_011100021.1	75	1.23076e-28	PREDICTED: Sesamum indicum ethylene-responsive transcription factor RAP2-13-like (LOC105177006), mRNA	--	--	--	--	Q9C7W2	438	5.9e-42	Ethylene-responsive transcription factor ERF061 OS=Arabidopsis thaliana GN=ERF061 PE=2 SV=1	PF00847	AP2 domain	GO:0006355	regulation of transcription, DNA-templated	GO:0003700	transcription factor activity, sequence-specific DNA binding	GO:0005667	transcription factor complex	--	--
Cluster-10611.111012_3	AP2-EREBP	Cluster-10611.111012	37.35	28.85	16.91	14.21	17.58	17.36	6.48	7.36	3.16	17.78	14.32	16.33	22.3	13.02	17.23	10.99	7.47	6.12	616	762060735	AJQ20645.1	708	9.4e-73	AP2/EREBP Transcription Factors [Salvia miltiorrhiza]	762060740	KJ784456.1	146	1.84212e-68	Salvia miltiorrhiza AP5/EREBP Transcription Factors (WRI5) mRNA, complete cds	K09285	OVM, ANT	AP2-like factor, ANT lineage	http://www.genome.jp/dbget-bin/www_bget?ko:K09285	Q94AN4	471	4e-46	AP2-like ethylene-responsive transcription factor At1g16060 OS=Arabidopsis thaliana GN=At1g16060 PE=2 SV=1	PF00847//PF06121	AP2 domain//Domain of Unknown Function (DUF959)	GO:0006355	regulation of transcription, DNA-templated	GO:0003700	transcription factor activity, sequence-specific DNA binding	GO:0031012//GO:0005667	extracellular matrix//transcription factor complex	--	--
Cluster-10611.112469_3	AP2-EREBP	Cluster-10611.112469	0	0	0.3	0.87	0	1.79	4.52	0.92	3.83	0.34	0.34	0.41	0.93	0.78	0	0.56	0	0.95	570	802643404	XP_012079272.1	658	5.5e-67	PREDICTED: floral homeotic protein APETALA 2 isoform X1 [Jatropha curcas]>gi|317106692|dbj|BAJ53193.1| JHL03K20.2 [Jatropha curcas]>gi|643722090|gb|KDP31969.1| hypothetical protein JCGZ_12430 [Jatropha curcas]	28894442	AY223518.1	191	1.63756e-93	Antirrhinum majus LIPLESS1 (lip1) mRNA, complete cds	K09284	AP2	AP2-like factor, euAP2 lineage	http://www.genome.jp/dbget-bin/www_bget?ko:K09284	P47927	612	1.7e-62	Floral homeotic protein APETALA 2 OS=Arabidopsis thaliana GN=AP2 PE=1 SV=1	PF00847	AP2 domain	GO:0006355	regulation of transcription, DNA-templated	GO:0003677//GO:0003700	DNA binding//transcription factor activity, sequence-specific DNA binding	GO:0005667//GO:0005634	transcription factor complex//nucleus	--	--
Cluster-10611.112911_4	AP2-EREBP	Cluster-10611.112911	1.89	3.54	2.39	2.96	2.52	2	0.36	0.06	0.42	2.68	1.96	3.72	2.5	3.16	4.28	0.27	0.28	0.67	1389	747049304	XP_011070692.1	1037	1.5e-110	PREDICTED: AP2-like ethylene-responsive transcription factor At1g16060 [Sesamum indicum]	565400951	XM_006365919.1	213	2.43659e-105	PREDICTED: Solanum tuberosum AP2-like ethylene-responsive transcription factor At1g16060-like (LOC102586369), mRNA	--	--	--	--	Q94AN4	661	8.3e-68	AP2-like ethylene-responsive transcription factor At1g16060 OS=Arabidopsis thaliana GN=At1g16060 PE=2 SV=1	PF00847	AP2 domain	GO:0006355	regulation of transcription, DNA-templated	GO:0003700	transcription factor activity, sequence-specific DNA binding	GO:0005667	transcription factor complex	--	--
Cluster-10611.117075_0	AP2-EREBP	Cluster-10611.117075	101.34	41.75	60.32	29.13	25.82	22.14	6.46	12.79	6.59	36.29	28.22	28.35	33.96	15.21	25.44	13.76	5.75	10.81	389	747054461	XP_011073438.1	409	2.8e-38	PREDICTED: ethylene-responsive transcription factor WIN1-like [Sesamum indicum]	747054460	XM_011075136.1	166	8.59097e-80	PREDICTED: Sesamum indicum ethylene-responsive transcription factor WIN1-like (LOC105158389), mRNA	--	--	--	--	Q9XI33	362	1.1e-33	Ethylene-responsive transcription factor WIN1 OS=Arabidopsis thaliana GN=WIN1 PE=2 SV=1	PF00847	AP2 domain	GO:0006355	regulation of transcription, DNA-templated	GO:0003700	transcription factor activity, sequence-specific DNA binding	GO:0005667	transcription factor complex	--	--
Cluster-10611.1196_4	AP2-EREBP	Cluster-10611.1196	0	0	0	0.32	0	0	3.44	2.87	2.27	0	0	0	0	0	0	2.6	3.75	1.78	875	296082087	CBI21092.3	331	6.9e-29	unnamed protein product [Vitis vinifera]	--	--	--	--	--	--	--	--	--	Q94AW5	318	3.1e-28	Ethylene-responsive transcription factor ERF003 OS=Arabidopsis thaliana GN=ERF003 PE=2 SV=1	PF00847	AP2 domain	GO:0006355	regulation of transcription, DNA-templated	GO:0003700	transcription factor activity, sequence-specific DNA binding	GO:0005667	transcription factor complex	--	--
Cluster-10611.11990_2	AP2-EREBP	Cluster-10611.11990	0	0	0	0	0	0	0.09	0.2	0	0.89	1	0	0.32	0.81	0.22	0	0.36	0	2010	747100942	XP_011098579.1	382	1.9e-34	PREDICTED: AP2-like ethylene-responsive transcription factor At1g16060 [Sesamum indicum]	--	--	--	--	--	K09285	OVM, ANT	AP2-like factor, ANT lineage	http://www.genome.jp/dbget-bin/www_bget?ko:K09285	Q94AN4	215	6.3e-16	AP2-like ethylene-responsive transcription factor At1g16060 OS=Arabidopsis thaliana GN=At1g16060 PE=2 SV=1	PF08039	Mitochondrial proteolipid	--	--	--	--	GO:0005739	mitochondrion	--	--
Cluster-10611.120451_5	AP2-EREBP	Cluster-10611.120451	26.65	16.35	23.22	14.31	13.61	16.64	32.55	35.47	31.22	8.03	10.02	30.94	8.93	9.98	7.99	45.99	38.92	25.91	656	848903723	XP_012851602.1	537	6.7e-53	PREDICTED: ethylene-responsive transcription factor RAP2-1 [Erythranthe guttatus]>gi|604306658|gb|EYU25454.1| hypothetical protein MIMGU_mgv1a015510mg [Erythranthe guttata]	115466629	NM_001063449.1	125	9.2901e-57	Oryza sativa Japonica Group Os06g0166400 (Os06g0166400) mRNA, complete cds	K09286	EREBP	EREBP-like factor	http://www.genome.jp/dbget-bin/www_bget?ko:K09286	O22174	385	4e-36	Ethylene-responsive transcription factor ERF008 OS=Arabidopsis thaliana GN=ERF008 PE=2 SV=1	PF10440//PF00847	Ubiquitin-binding WIYLD domain//AP2 domain	GO:0006355//GO:0006554//GO:0006479	regulation of transcription, DNA-templated//lysine catabolic process//protein methylation	GO:0003700//GO:0018024	transcription factor activity, sequence-specific DNA binding//histone-lysine N-methyltransferase activity	GO:0005667	transcription factor complex	--	--
Cluster-10611.123611_3	AP2-EREBP	Cluster-10611.123611	11.94	8.34	8.5	8.28	5.73	6.81	3.2	2.58	4.05	7.53	5.67	6.83	7.69	7.62	8.39	3.03	2.47	1.96	847	743818032	XP_011020562.1	532	3.3e-52	PREDICTED: AP2-like ethylene-responsive transcription factor At1g16060 isoform X1 [Populus euphratica]	595937643	XM_007215542.1	169	4.21556e-81	Prunus persica hypothetical protein (PRUPE_ppa007768mg) mRNA, complete cds	K09285	OVM, ANT	AP2-like factor, ANT lineage	http://www.genome.jp/dbget-bin/www_bget?ko:K09285	Q94AN4	474	2.5e-46	AP2-like ethylene-responsive transcription factor At1g16060 OS=Arabidopsis thaliana GN=At1g16060 PE=2 SV=1	PF03473//PF00847	MOSC domain//AP2 domain	GO:0006355	regulation of transcription, DNA-templated	GO:0003700//GO:0030151//GO:0030170//GO:0003824	transcription factor activity, sequence-specific DNA binding//molybdenum ion binding//pyridoxal phosphate binding//catalytic activity	GO:0005667	transcription factor complex	--	--
Cluster-10611.126372_5	AP2-EREBP	Cluster-10611.126372	0	0	0	0	0	1.21	1.26	1.03	0	0	0	0.98	0	0	0.92	0	2.11	0	2798	747043117	XP_011082170.1	424	3.6e-39	PREDICTED: ethylene-responsive transcription factor ERF003-like [Sesamum indicum]	835912588	XM_004954172.2	98	4.21113e-41	PREDICTED: Setaria italica ethylene-responsive transcription factor ERF003 (LOC101753156), mRNA	--	--	--	--	Q94AW5	377	1.4e-34	Ethylene-responsive transcription factor ERF003 OS=Arabidopsis thaliana GN=ERF003 PE=2 SV=1	PF00847	AP2 domain	GO:0006355	regulation of transcription, DNA-templated	GO:0003700	transcription factor activity, sequence-specific DNA binding	GO:0005667	transcription factor complex	--	--
Cluster-10611.127268_2	AP2-EREBP	Cluster-10611.127268	0	0.14	0.27	0.19	0.1	0.38	0.19	0.97	0.62	0.91	0.43	0.74	0.6	0.91	0.64	0.72	1.47	0.89	3075	661896040	CDP00618.1	777	4.7e-80	unnamed protein product [Coffea canephora]	--	--	--	--	--	--	--	--	--	Q9C717	475	6.8e-46	Protein FLX-like 3 OS=Arabidopsis thaliana GN=FLXL3 PE=1 SV=1	PF15191//PF08702//PF04111//PF02183//PF16331//PF04632//PF02601//PF06005//PF07926//PF00847//PF09726//PF06156//PF04136//PF06810//PF06320//PF00170//PF04977//PF10473//PF07989//PF00769//PF04728//PF05837	Synaptonemal complex central element protein 3//Fibrinogen alpha/beta chain family//Autophagy protein Apg6//Homeobox associated leucine zipper//TolA binding protein trimerisation//Fusaric acid resistance protein family//Exonuclease VII, large subunit//Protein of unknown function (DUF904)//TPR/MLP1/MLP2-like protein//AP2 domain//Transmembrane protein//Protein of unknown function (DUF972)//Sec34-li…	GO:0006355//GO:0006260//GO:0006914//GO:0000917//GO:0006606//GO:0070206//GO:0030168//GO:0043093//GO:0007165//GO:0006886//GO:0051258//GO:0006308//GO:0007049//GO:0006810//GO:0051382//GO:0007131//GO:0007283//GO:0007130	regulation of transcription, DNA-templated//DNA replication//autophagy//barrier septum assembly//protein import into nucleus//protein trimerization//platelet activation//FtsZ-dependent cytokinesis//signal transduction//intracellular protein transport//protein polymerization//DNA catabolic process//cell cycle//transport//kinetochore assembly//reciprocal meiotic recombination//spermatogenesis//syna…	GO:0005102//GO:0043565//GO:0005198//GO:0008134//GO:0003700//GO:0045502//GO:0042803//GO:0008855//GO:0030674//GO:0008092	receptor binding//sequence-specific DNA binding//structural molecule activity//transcription factor binding//transcription factor activity, sequence-specific DNA binding//dynein binding//protein homodimerization activity//exodeoxyribonuclease VII activity//protein binding, bridging//cytoskeletal protein binding	GO:0005801//GO:0016021//GO:0030286//GO:0005737//GO:0000776//GO:0005815//GO:0009318//GO:0005577//GO:0016020//GO:0005886//GO:0019867//GO:0005667//GO:0019898//GO:0031083	cis-Golgi network//integral component of membrane//dynein complex//cytoplasm//kinetochore//microtubule organizing center//exodeoxyribonuclease VII complex//fibrinogen complex//membrane//plasma membrane//outer membrane//transcription factor complex//extrinsic component of membrane//BLOC-1 complex	--	--
Cluster-10611.131820_5	AP2-EREBP	Cluster-10611.131820	0.12	7.92	9.87	0.35	2.71	4.35	2.89	0	0	9.74	18.1	8.61	1.61	0.51	0.31	0.75	0.31	3.22	679	747059693	XP_011076240.1	611	1.8e-61	PREDICTED: dehydration-responsive element-binding protein 1D-like [Sesamum indicum]	848923967	XM_013002751.1	166	1.55602e-79	PREDICTED: Erythranthe guttatus dehydration-responsive element-binding protein 1B-like (LOC105977441), mRNA	K09286	EREBP	EREBP-like factor	http://www.genome.jp/dbget-bin/www_bget?ko:K09286	Q9M0L0	502	1.1e-49	Dehydration-responsive element-binding protein 1A OS=Arabidopsis thaliana GN=DREB1A PE=1 SV=2	PF00847	AP2 domain	GO:0006355	regulation of transcription, DNA-templated	GO:0003700	transcription factor activity, sequence-specific DNA binding	GO:0005667	transcription factor complex	--	--
Cluster-10611.131822_5	AP2-EREBP	Cluster-10611.131822	0.26	7.53	9	0	2.49	3.24	0.81	0	0	8.58	12.04	7.99	1.8	0	0	0.26	0.32	3.16	465	747059693	XP_011076240.1	483	8.7e-47	PREDICTED: dehydration-responsive element-binding protein 1D-like [Sesamum indicum]	848923967	XM_013002751.1	129	3.85711e-59	PREDICTED: Erythranthe guttatus dehydration-responsive element-binding protein 1B-like (LOC105977441), mRNA	K09286	EREBP	EREBP-like factor	http://www.genome.jp/dbget-bin/www_bget?ko:K09286	Q9FJ93	426	4.9e-41	Dehydration-responsive element-binding protein 1D OS=Arabidopsis thaliana GN=DREB1D PE=2 SV=1	--	--	--	--	--	--	--	--	--	--
Cluster-10611.132117_3	AP2-EREBP	Cluster-10611.132117	36.93	25.97	41.43	20.18	14.95	22.32	90.47	129.63	127.84	64.88	62.07	121.44	55.13	54.37	39.57	238.47	318.39	207.18	264	848918757	XP_012856557.1	335	7.2e-30	PREDICTED: ethylene-responsive transcription factor RAP2-12-like [Erythranthe guttatus]>gi|604301694|gb|EYU21280.1| hypothetical protein MIMGU_mgv1a008553mg [Erythranthe guttata]	134303498	EF469886.1	45	1.02266e-12	Helianthus annuus RFLP probe ZVG27 mRNA sequence	K09286	EREBP	EREBP-like factor	http://www.genome.jp/dbget-bin/www_bget?ko:K09286	Q6K7E6	294	5.7e-26	Ethylene-responsive transcription factor 1 OS=Oryza sativa subsp. japonica GN=EREBP1 PE=1 SV=1	PF00847	AP2 domain	GO:0006355	regulation of transcription, DNA-templated	GO:0003700	transcription factor activity, sequence-specific DNA binding	GO:0005667	transcription factor complex	--	--
Cluster-10611.136816_2	AP2-EREBP	Cluster-10611.136816	0	9.56	0	0	0	0	6.57	3.14	5.12	0	0	0	0	0	0	12.52	23.2	3.21	1485	747049570	XP_011070834.1	1164	3e-125	PREDICTED: AP2/ERF and B3 domain-containing transcription factor RAV1-like [Sesamum indicum]	848891951	XM_012990622.1	263	4.1849e-133	PREDICTED: Erythranthe guttatus AP2/ERF and B3 domain-containing transcription factor RAV1-like (LOC105966075), mRNA	K09287	RAV	RAV-like factor	http://www.genome.jp/dbget-bin/www_bget?ko:K09287	Q9ZWM9	979	1.2e-104	AP2/ERF and B3 domain-containing transcription factor RAV1 OS=Arabidopsis thaliana GN=RAV1 PE=1 SV=1	PF00847//PF02362	AP2 domain//B3 DNA binding domain	GO:0006355	regulation of transcription, DNA-templated	GO:0003700//GO:0003677	transcription factor activity, sequence-specific DNA binding//DNA binding	GO:0005667	transcription factor complex	--	--
Cluster-10611.136946_4	AP2-EREBP	Cluster-10611.136946	1.37	0.38	1.59	1.91	1.01	2.56	6.01	4.09	5.07	0.37	0.42	0.49	0.37	1.35	0.58	3.2	3.87	1.37	1097	731397154	XP_010652782.1	596	1.6e-59	PREDICTED: transcription factor APETALA2 isoform X1 [Vitis vinifera]	28894442	AY223518.1	209	3.202e-103	Antirrhinum majus LIPLESS1 (lip1) mRNA, complete cds	K09284	AP2	AP2-like factor, euAP2 lineage	http://www.genome.jp/dbget-bin/www_bget?ko:K09284	P47927	562	2e-56	Floral homeotic protein APETALA 2 OS=Arabidopsis thaliana GN=AP2 PE=1 SV=1	PF00847	AP2 domain	GO:0006355	regulation of transcription, DNA-templated	GO:0003700	transcription factor activity, sequence-specific DNA binding	GO:0005667	transcription factor complex	--	--
Cluster-10611.137263_2	AP2-EREBP	Cluster-10611.137263	10.4	3.95	9.17	2.96	2.76	4.59	10.93	11.75	13.49	5.04	5.99	16.55	4.11	4.54	2.54	18.72	22.33	14.75	1420	747041580	XP_011073756.1	591	8e-59	PREDICTED: ethylene-responsive transcription factor ERF061-like [Sesamum indicum]	764581302	XM_004298847.2	108	5.83165e-47	PREDICTED: Fragaria vesca subsp. vesca ethylene-responsive transcription factor ERF061 (LOC101312151), mRNA	--	--	--	--	Q9C7W2	398	2.7e-37	Ethylene-responsive transcription factor ERF061 OS=Arabidopsis thaliana GN=ERF061 PE=2 SV=1	PF00847	AP2 domain	GO:0006355	regulation of transcription, DNA-templated	GO:0003700	transcription factor activity, sequence-specific DNA binding	GO:0005667	transcription factor complex	--	--
Cluster-10611.138181_5	AP2-EREBP	Cluster-10611.138181	1.1	1.24	1.52	1.41	0	0	1	0	0	0	0	11.99	3.1	5.84	6.2	1.52	4.73	9.48	888	449438084	XP_004136820.1	497	4e-48	PREDICTED: ethylene-responsive transcription factor ERF053 [Cucumis sativus]>gi|700188372|gb|KGN43605.1| hypothetical protein Csa_7G047400 [Cucumis sativus]	848876931	XM_012983462.1	75	7.95307e-29	PREDICTED: Erythranthe guttatus ethylene-responsive transcription factor RAP2-4 (LOC105959374), mRNA	--	--	--	--	Q9SKT1	401	7.5e-38	Ethylene-responsive transcription factor ERF053 OS=Arabidopsis thaliana GN=ERF053 PE=2 SV=1	PF00847//PF09606	AP2 domain//ARC105 or Med15 subunit of Mediator complex non-fungal	GO:0006355//GO:0006357	regulation of transcription, DNA-templated//regulation of transcription from RNA polymerase II promoter	GO:0001104//GO:0003700	RNA polymerase II transcription cofactor activity//transcription factor activity, sequence-specific DNA binding	GO:0005667//GO:0016592	transcription factor complex//mediator complex	--	--
Cluster-10611.138332_5	AP2-EREBP	Cluster-10611.138332	2.62	0.81	2.14	1.18	1.17	0.79	5.51	5.53	10.17	0.74	0.93	0	1.12	1.66	0	5.39	2.84	6.12	2768	747043117	XP_011082170.1	424	3.6e-39	PREDICTED: ethylene-responsive transcription factor ERF003-like [Sesamum indicum]	835912588	XM_004954172.2	98	4.16539e-41	PREDICTED: Setaria italica ethylene-responsive transcription factor ERF003 (LOC101753156), mRNA	--	--	--	--	Q94AW5	377	1.4e-34	Ethylene-responsive transcription factor ERF003 OS=Arabidopsis thaliana GN=ERF003 PE=2 SV=1	PF00847	AP2 domain	GO:0006355	regulation of transcription, DNA-templated	GO:0003700	transcription factor activity, sequence-specific DNA binding	GO:0005667	transcription factor complex	--	--
Cluster-10611.139083_3	AP2-EREBP	Cluster-10611.139083	0.94	0.31	0.49	0.14	0	0	0	0	0.14	0.19	0	0	0	0	0	0	0	0	1777	747102494	XP_011099413.1	523	7.7e-51	PREDICTED: AP2-like ethylene-responsive transcription factor ANT isoform X2 [Sesamum indicum]	848855894	XM_012998697.1	160	9.09388e-76	PREDICTED: Erythranthe guttatus AP2-like ethylene-responsive transcription factor ANT (LOC105973655), transcript variant X2, mRNA	K09285	OVM, ANT	AP2-like factor, ANT lineage	http://www.genome.jp/dbget-bin/www_bget?ko:K09285	Q38914	372	3.5e-34	AP2-like ethylene-responsive transcription factor ANT OS=Arabidopsis thaliana GN=ANT PE=1 SV=2	PF00847	AP2 domain	GO:0006355	regulation of transcription, DNA-templated	GO:0003700	transcription factor activity, sequence-specific DNA binding	GO:0005667	transcription factor complex	--	--
Cluster-10611.140779_5	AP2-EREBP	Cluster-10611.140779	0.65	1.28	0.67	0.36	0.61	1.05	0	0	0	0.8	1.28	1.26	0.51	0.32	0.48	0.22	0.59	0	2603	747102492	XP_011099412.1	1324	1.5e-143	PREDICTED: AP2-like ethylene-responsive transcription factor ANT isoform X1 [Sesamum indicum]	848855894	XM_012998697.1	257	1.60433e-129	PREDICTED: Erythranthe guttatus AP2-like ethylene-responsive transcription factor ANT (LOC105973655), transcript variant X2, mRNA	K09285	OVM, ANT	AP2-like factor, ANT lineage	http://www.genome.jp/dbget-bin/www_bget?ko:K09285	Q38914	806	2.4e-84	AP2-like ethylene-responsive transcription factor ANT OS=Arabidopsis thaliana GN=ANT PE=1 SV=2	PF00847	AP2 domain	GO:0006355	regulation of transcription, DNA-templated	GO:0003700	transcription factor activity, sequence-specific DNA binding	GO:0005667	transcription factor complex	--	--
Cluster-10611.140780_4	AP2-EREBP	Cluster-10611.140780	2.93	7.79	2.78	1.14	1.15	0	0.34	0	0.26	2.92	3.94	5.92	0.29	1.12	2.54	0	0.48	0.29	2434	747102492	XP_011099412.1	1324	1.4e-143	PREDICTED: AP2-like ethylene-responsive transcription factor ANT isoform X1 [Sesamum indicum]	848855894	XM_012998697.1	257	1.49875e-129	PREDICTED: Erythranthe guttatus AP2-like ethylene-responsive transcription factor ANT (LOC105973655), transcript variant X2, mRNA	K09285	OVM, ANT	AP2-like factor, ANT lineage	http://www.genome.jp/dbget-bin/www_bget?ko:K09285	Q38914	806	2.2e-84	AP2-like ethylene-responsive transcription factor ANT OS=Arabidopsis thaliana GN=ANT PE=1 SV=2	PF00847	AP2 domain	GO:0006355	regulation of transcription, DNA-templated	GO:0003700	transcription factor activity, sequence-specific DNA binding	GO:0005667	transcription factor complex	--	--
Cluster-10611.141410_5	AP2-EREBP	Cluster-10611.141410	0	0.12	0	0	0	0	0.59	0.48	0.39	0	0	0	0	0.39	0	0.76	1.08	0	1480	747053070	XP_011072679.1	1119	4.9e-120	PREDICTED: ethylene-responsive transcription factor RAP2-12-like [Sesamum indicum]	747053069	XM_011074377.1	259	6.97866e-131	PREDICTED: Sesamum indicum ethylene-responsive transcription factor RAP2-12-like (LOC105157874), mRNA	K09286	EREBP	EREBP-like factor	http://www.genome.jp/dbget-bin/www_bget?ko:K09286	Q9SSA8	546	1.9e-54	Ethylene-responsive transcription factor RAP2-12 OS=Arabidopsis thaliana GN=RAP2-12 PE=1 SV=1	PF10466//PF00847//PF02724	Saccharopepsin inhibitor I34//AP2 domain//CDC45-like protein	GO:0006355//GO:0010951//GO:0006270	regulation of transcription, DNA-templated//negative regulation of endopeptidase activity//DNA replication initiation	GO:0004866//GO:0003700	endopeptidase inhibitor activity//transcription factor activity, sequence-specific DNA binding	GO:0005667	transcription factor complex	--	--
Cluster-10611.143681_2	AP2-EREBP	Cluster-10611.143681	3.65	3.26	4.1	2.51	2.09	2.32	0.91	1.61	1.38	4.02	5.18	8.86	2.7	2.14	2.6	1.1	2.05	1.69	965	747084851	XP_011089852.1	591	5.4e-59	PREDICTED: ethylene-responsive transcription factor RAP2-7 [Sesamum indicum]	694441923	XM_009349407.1	141	1.77349e-65	PREDICTED: Pyrus x bretschneideri ethylene-responsive transcription factor RAP2-7-like (LOC103939328), transcript variant X2, mRNA	K09284	AP2	AP2-like factor, euAP2 lineage	http://www.genome.jp/dbget-bin/www_bget?ko:K09284	Q9SK03	347	1.5e-31	Ethylene-responsive transcription factor RAP2-7 OS=Arabidopsis thaliana GN=RAP2-7 PE=2 SV=2	PF00847	AP2 domain	GO:0006355	regulation of transcription, DNA-templated	GO:0003700	transcription factor activity, sequence-specific DNA binding	GO:0005667	transcription factor complex	--	--
Cluster-10611.144626_0	AP2-EREBP	Cluster-10611.144626	6.92	10.04	11.15	7.47	7.75	7.35	13.69	15.48	10.9	5.76	4.8	8.8	7.78	8.35	7.98	17.31	16.46	9.84	1152	747042140	XP_011076888.1	403	4.1e-37	PREDICTED: ethylene-responsive transcription factor ERF118-like [Sesamum indicum]>gi|747042142|ref|XP_011076896.1| PREDICTED: ethylene-responsive transcription factor ERF118-like [Sesamum indicum]>gi|747042144|ref|XP_011076904.1| PREDICTED: ethylene-responsive transcription factor ERF118-like [Sesamum indicum]>gi|747042146|ref|XP_011076912.1| PREDICTED: ethylene-responsive transcription factor ER…	747042139	XM_011078586.1	160	5.8382e-76	PREDICTED: Sesamum indicum ethylene-responsive transcription factor ERF118-like (LOC105161026), transcript variant X1, mRNA	--	--	--	--	Q9CA27	230	6.6e-18	Ethylene-responsive transcription factor ERF118 OS=Arabidopsis thaliana GN=ERF118 PE=2 SV=1	PF00847//PF00558	AP2 domain//Vpu protein	GO:0019076//GO:0006355//GO:0032801//GO:0006812	viral release from host cell//regulation of transcription, DNA-templated//receptor catabolic process//cation transport	GO:0003700//GO:0005261	transcription factor activity, sequence-specific DNA binding//cation channel activity	GO:0033644//GO:0005667	host cell membrane//transcription factor complex	--	--
Cluster-10611.144627_1	AP2-EREBP	Cluster-10611.144627	7.3	15.91	14.56	9.84	8.69	11.48	16.03	20.86	16.54	4.42	2.21	15.57	7.9	9.73	9.06	26.15	23.61	15.56	859	747042140	XP_011076888.1	410	4.7e-38	PREDICTED: ethylene-responsive transcription factor ERF118-like [Sesamum indicum]>gi|747042142|ref|XP_011076896.1| PREDICTED: ethylene-responsive transcription factor ERF118-like [Sesamum indicum]>gi|747042144|ref|XP_011076904.1| PREDICTED: ethylene-responsive transcription factor ERF118-like [Sesamum indicum]>gi|747042146|ref|XP_011076912.1| PREDICTED: ethylene-responsive transcription factor ER…	747042145	XM_011078610.1	116	1.24096e-51	PREDICTED: Sesamum indicum ethylene-responsive transcription factor ERF118-like (LOC105161026), transcript variant X4, mRNA	--	--	--	--	Q9CA27	233	2.2e-18	Ethylene-responsive transcription factor ERF118 OS=Arabidopsis thaliana GN=ERF118 PE=2 SV=1	PF00847	AP2 domain	GO:0006355	regulation of transcription, DNA-templated	GO:0003700	transcription factor activity, sequence-specific DNA binding	GO:0005667	transcription factor complex	--	--
Cluster-10611.145663_5	AP2-EREBP	Cluster-10611.145663	70.07	63.59	56.94	49.82	56.18	66.22	158.28	187.69	160.61	48.56	53.67	66.23	75.29	59.95	57.17	197.27	248.55	199.81	1238	747053070	XP_011072679.1	1119	4.1e-120	PREDICTED: ethylene-responsive transcription factor RAP2-12-like [Sesamum indicum]	747053069	XM_011074377.1	259	5.80992e-131	PREDICTED: Sesamum indicum ethylene-responsive transcription factor RAP2-12-like (LOC105157874), mRNA	K09286	EREBP	EREBP-like factor	http://www.genome.jp/dbget-bin/www_bget?ko:K09286	Q9SSA8	546	1.6e-54	Ethylene-responsive transcription factor RAP2-12 OS=Arabidopsis thaliana GN=RAP2-12 PE=1 SV=1	PF02724//PF10466//PF00847	CDC45-like protein//Saccharopepsin inhibitor I34//AP2 domain	GO:0006270//GO:0010951//GO:0006355	DNA replication initiation//negative regulation of endopeptidase activity//regulation of transcription, DNA-templated	GO:0003700//GO:0004866	transcription factor activity, sequence-specific DNA binding//endopeptidase inhibitor activity	GO:0005667	transcription factor complex	--	--
Cluster-10611.148188_1	AP2-EREBP	Cluster-10611.148188	1.62	4.46	0.87	0.15	0.71	1.47	6.32	4.12	2.46	7.43	15.46	2.23	4.01	2.83	4.26	6.86	3.49	10.26	1146	848911447	XP_012854160.1	612	2.4e-61	PREDICTED: ethylene-responsive transcription factor ERF061 [Erythranthe guttatus]>gi|604304016|gb|EYU23366.1| hypothetical protein MIMGU_mgv1a019606mg [Erythranthe guttata]	747105518	XM_011102733.1	107	1.68453e-46	PREDICTED: Sesamum indicum ethylene-responsive transcription factor ERF061 (LOC105179134), mRNA	--	--	--	--	Q9C7W2	422	3.6e-40	Ethylene-responsive transcription factor ERF061 OS=Arabidopsis thaliana GN=ERF061 PE=2 SV=1	PF00847	AP2 domain	GO:0006355	regulation of transcription, DNA-templated	GO:0003700	transcription factor activity, sequence-specific DNA binding	GO:0005667	transcription factor complex	--	--
Cluster-10611.151742_2	AP2-EREBP	Cluster-10611.151742	0	0.33	0.4	1.27	0.28	3.02	0	0	0	0	0	1.24	1.06	2.27	0.16	0	0	0.02	2146	747053070	XP_011072679.1	871	4.1e-91	PREDICTED: ethylene-responsive transcription factor RAP2-12-like [Sesamum indicum]	747053069	XM_011074377.1	164	6.58569e-78	PREDICTED: Sesamum indicum ethylene-responsive transcription factor RAP2-12-like (LOC105157874), mRNA	K09286	EREBP	EREBP-like factor	http://www.genome.jp/dbget-bin/www_bget?ko:K09286	Q9SSA8	492	5.1e-48	Ethylene-responsive transcription factor RAP2-12 OS=Arabidopsis thaliana GN=RAP2-12 PE=1 SV=1	PF00847	AP2 domain	GO:0006355	regulation of transcription, DNA-templated	GO:0003700	transcription factor activity, sequence-specific DNA binding	GO:0005667	transcription factor complex	--	--
Cluster-10611.153603_5	AP2-EREBP	Cluster-10611.153603	2.99	2.39	2.12	5.14	4.12	3.58	3.14	3.82	4.41	1.52	1.07	0.56	4.34	3.76	5.53	8.56	2.42	3.39	1293	848887545	XP_012844004.1	422	2.9e-39	PREDICTED: pathogenesis-related genes transcriptional activator PTI6-like [Erythranthe guttatus]	721632906	XM_003565462.2	73	1.51501e-27	PREDICTED: Brachypodium distachyon pathogenesis-related genes transcriptional activator PTI6 (LOC100831723), mRNA	--	--	--	--	Q9SUE3	267	3.8e-22	Ethylene-responsive transcription factor CRF4 OS=Arabidopsis thaliana GN=CRF4 PE=1 SV=2	PF00847	AP2 domain	GO:0006355	regulation of transcription, DNA-templated	GO:0003700	transcription factor activity, sequence-specific DNA binding	GO:0005667	transcription factor complex	--	--
Cluster-10611.154475_4	AP2-EREBP	Cluster-10611.154475	4.2	9.75	5.48	14.88	13.45	12.39	2.56	3.47	2.48	5.24	4.92	5.81	9.71	7.42	12.76	1.44	1.22	1.08	1544	747067808	XP_011080643.1	631	2e-63	PREDICTED: pathogenesis-related genes transcriptional activator PTI6-like [Sesamum indicum]	848887544	XM_012988550.1	48	1.43498e-13	PREDICTED: Erythranthe guttatus pathogenesis-related genes transcriptional activator PTI6-like (LOC105964053), mRNA	K13434	PTI6	pathogenesis-related genes transcriptional activator PTI6	http://www.genome.jp/dbget-bin/www_bget?ko:K13434	O04682	486	1.8e-47	Pathogenesis-related genes transcriptional activator PTI6 OS=Solanum lycopersicum GN=PTI6 PE=2 SV=1	PF00847	AP2 domain	GO:0006355	regulation of transcription, DNA-templated	GO:0003700	transcription factor activity, sequence-specific DNA binding	GO:0005667	transcription factor complex	--	--
Cluster-10611.154983_3	AP2-EREBP	Cluster-10611.154983	0	0	0	20	0	0	0	4.52	8.51	29.85	11.6	0	24.4	17.15	0	10.08	0	12.16	842	848880822	XP_012840786.1	386	2.8e-35	PREDICTED: ethylene-responsive transcription factor RAP2-10-like [Erythranthe guttatus]>gi|604329228|gb|EYU34565.1| hypothetical protein MIMGU_mgv1a015596mg [Erythranthe guttata]	848880821	XM_012985332.1	194	5.30582e-95	PREDICTED: Erythranthe guttatus ethylene-responsive transcription factor RAP2-10-like (LOC105961093), mRNA	K09286	EREBP	EREBP-like factor	http://www.genome.jp/dbget-bin/www_bget?ko:K09286	O22174	303	1.6e-26	Ethylene-responsive transcription factor ERF008 OS=Arabidopsis thaliana GN=ERF008 PE=2 SV=1	PF00847//PF00935	AP2 domain//Ribosomal protein L44	GO:0042254//GO:0006355//GO:0006412	ribosome biogenesis//regulation of transcription, DNA-templated//translation	GO:0003735//GO:0003700	structural constituent of ribosome//transcription factor activity, sequence-specific DNA binding	GO:0005622//GO:0005667//GO:0005840	intracellular//transcription factor complex//ribosome	--	--
Cluster-10611.158379_3	AP2-EREBP	Cluster-10611.158379	0.5	2.09	1.25	0.57	0.59	0.12	0.19	0.16	0	0.92	1.12	1.15	0.75	0.83	1.27	0.24	0.25	0.33	1565	747059318	XP_011076033.1	901	1e-94	PREDICTED: ethylene-responsive transcription factor CRF4-like [Sesamum indicum]	848904976	XM_012996582.1	118	1.77854e-52	PREDICTED: Erythranthe guttatus ethylene-responsive transcription factor CRF4 (LOC105971713), mRNA	--	--	--	--	Q9SUE3	333	1e-29	Ethylene-responsive transcription factor CRF4 OS=Arabidopsis thaliana GN=CRF4 PE=1 SV=2	PF06624//PF00847	Ribosome associated membrane protein RAMP4//AP2 domain	GO:0006355	regulation of transcription, DNA-templated	GO:0003700	transcription factor activity, sequence-specific DNA binding	GO:0005783//GO:0005667	endoplasmic reticulum//transcription factor complex	--	--
Cluster-10611.159205_3	AP2-EREBP	Cluster-10611.159205	0	0	0	0	0	0	0	0	0	3.03	5.22	1.21	0	0	0	0	0	1.08	1114	747081931	XP_011088263.1	600	5.7e-60	PREDICTED: ethylene-responsive transcription factor ERF109-like [Sesamum indicum]	747081930	XM_011089961.1	79	6.01053e-31	PREDICTED: Sesamum indicum ethylene-responsive transcription factor ERF109-like (LOC105169546), mRNA	--	--	--	--	Q9SZ06	289	9.2e-25	Ethylene-responsive transcription factor ERF109 OS=Arabidopsis thaliana GN=ERF109 PE=1 SV=1	PF00847	AP2 domain	GO:0006355	regulation of transcription, DNA-templated	GO:0003700	transcription factor activity, sequence-specific DNA binding	GO:0005667	transcription factor complex	--	--
Cluster-10611.160228_5	AP2-EREBP	Cluster-10611.160228	4.04	3.27	4.93	4.59	4.81	5	5.61	9.74	9.29	2.45	3.82	7.54	5.01	7.49	3.12	17.2	8.1	16.1	930	747098471	XP_011097250.1	784	2.2e-81	PREDICTED: floral homeotic protein APETALA 2-like isoform X2 [Sesamum indicum]	747098470	XM_011098948.1	287	1.17824e-146	PREDICTED: Sesamum indicum floral homeotic protein APETALA 2-like (LOC105176219), transcript variant X2, mRNA	K09284	AP2	AP2-like factor, euAP2 lineage	http://www.genome.jp/dbget-bin/www_bget?ko:K09284	P47927	703	7.5e-73	Floral homeotic protein APETALA 2 OS=Arabidopsis thaliana GN=AP2 PE=1 SV=1	PF00847	AP2 domain	GO:0006355	regulation of transcription, DNA-templated	GO:0003700	transcription factor activity, sequence-specific DNA binding	GO:0005667	transcription factor complex	--	--
Cluster-10611.160865_4	AP2-EREBP	Cluster-10611.160865	28.19	15.09	15.33	0	16.44	16.01	5.96	0	0	0	27.37	14.63	0	0	19.83	0	9.04	0	846	848880822	XP_012840786.1	386	2.8e-35	PREDICTED: ethylene-responsive transcription factor RAP2-10-like [Erythranthe guttatus]>gi|604329228|gb|EYU34565.1| hypothetical protein MIMGU_mgv1a015596mg [Erythranthe guttata]	848880821	XM_012985332.1	194	5.33209e-95	PREDICTED: Erythranthe guttatus ethylene-responsive transcription factor RAP2-10-like (LOC105961093), mRNA	K09286	EREBP	EREBP-like factor	http://www.genome.jp/dbget-bin/www_bget?ko:K09286	O22174	303	1.7e-26	Ethylene-responsive transcription factor ERF008 OS=Arabidopsis thaliana GN=ERF008 PE=2 SV=1	PF00847//PF00935	AP2 domain//Ribosomal protein L44	GO:0042254//GO:0006355//GO:0006412	ribosome biogenesis//regulation of transcription, DNA-templated//translation	GO:0003735//GO:0003700	structural constituent of ribosome//transcription factor activity, sequence-specific DNA binding	GO:0005667//GO:0005622//GO:0005840	transcription factor complex//intracellular//ribosome	--	--
Cluster-10611.162287_4	AP2-EREBP	Cluster-10611.162287	5.84	20.59	12.58	3.22	2.4	4.5	0	0	0	12.17	12.75	9.24	5.22	3.08	7.26	0.42	0	0	393	747102494	XP_011099413.1	623	4.3e-63	PREDICTED: AP2-like ethylene-responsive transcription factor ANT isoform X2 [Sesamum indicum]	590706015	XM_007047542.1	195	6.57481e-96	Theobroma cacao Integrase-type DNA-binding superfamily protein (TCM_000844) mRNA, complete cds	K09285	OVM, ANT	AP2-like factor, ANT lineage	http://www.genome.jp/dbget-bin/www_bget?ko:K09285	Q1PFE1	582	3.4e-59	AP2-like ethylene-responsive transcription factor AIL1 OS=Arabidopsis thaliana GN=AIL1 PE=2 SV=1	PF00847	AP2 domain	GO:0006355	regulation of transcription, DNA-templated	GO:0003700	transcription factor activity, sequence-specific DNA binding	GO:0005667	transcription factor complex	--	--
Cluster-10611.162290_4	AP2-EREBP	Cluster-10611.162290	1.26	0.89	0.35	0.46	0.62	0.54	0	0	0	1.05	1.22	0.27	1.24	2.38	1.64	0	0	0	833	747102494	XP_011099413.1	409	5.9e-38	PREDICTED: AP2-like ethylene-responsive transcription factor ANT isoform X2 [Sesamum indicum]	762060744	KJ784458.1	99	3.3892e-42	Salvia miltiorrhiza AP7/EREBP Transcription Factors (WRI7) mRNA, partial cds	K09285	OVM, ANT	AP2-like factor, ANT lineage	http://www.genome.jp/dbget-bin/www_bget?ko:K09285	Q38914	381	1.5e-35	AP2-like ethylene-responsive transcription factor ANT OS=Arabidopsis thaliana GN=ANT PE=1 SV=2	PF00847	AP2 domain	GO:0006355	regulation of transcription, DNA-templated	GO:0003700	transcription factor activity, sequence-specific DNA binding	GO:0005667	transcription factor complex	--	--
Cluster-10611.162291_4	AP2-EREBP	Cluster-10611.162291	2.81	11.39	8.99	1.85	3.53	2.23	0.1	0	0	10.85	10.07	10.47	2.32	0	9.17	0	0.13	0	755	747102492	XP_011099412.1	434	6.8e-41	PREDICTED: AP2-like ethylene-responsive transcription factor ANT isoform X1 [Sesamum indicum]	762060744	KJ784458.1	191	2.20276e-93	Salvia miltiorrhiza AP7/EREBP Transcription Factors (WRI7) mRNA, partial cds	K09285	OVM, ANT	AP2-like factor, ANT lineage	http://www.genome.jp/dbget-bin/www_bget?ko:K09285	Q6PQQ4	369	3.3e-34	AP2-like ethylene-responsive transcription factor BBM OS=Arabidopsis thaliana GN=BBM PE=2 SV=2	PF00847	AP2 domain	GO:0006355	regulation of transcription, DNA-templated	GO:0003700	transcription factor activity, sequence-specific DNA binding	GO:0005667	transcription factor complex	--	--
Cluster-10611.165227_1	AP2-EREBP	Cluster-10611.165227	7.08	8.68	9.79	7.68	7.97	8.62	16.3	18.89	16.1	11.7	14.45	10.12	9.74	11.51	11.73	19.86	15.64	14.77	1517	747049520	XP_011070809.1	353	3.4e-31	PREDICTED: ethylene-responsive transcription factor ERF118-like [Sesamum indicum]>gi|747049522|ref|XP_011070810.1| PREDICTED: ethylene-responsive transcription factor ERF118-like [Sesamum indicum]>gi|747049524|ref|XP_011070811.1| PREDICTED: ethylene-responsive transcription factor ERF118-like [Sesamum indicum]>gi|747049526|ref|XP_011070812.1| PREDICTED: ethylene-responsive transcription factor ER…	747049525	XM_011072510.1	120	1.33176e-53	PREDICTED: Sesamum indicum ethylene-responsive transcription factor ERF118-like (LOC105156390), transcript variant X4, mRNA	--	--	--	--	Q9CA27	242	3.5e-19	Ethylene-responsive transcription factor ERF118 OS=Arabidopsis thaliana GN=ERF118 PE=2 SV=1	PF00847	AP2 domain	GO:0006355	regulation of transcription, DNA-templated	GO:0003700	transcription factor activity, sequence-specific DNA binding	GO:0005667	transcription factor complex	--	--
Cluster-10611.165561_5	AP2-EREBP	Cluster-10611.165561	1.57	0.73	0	4.42	3.8	5.75	0	0.35	0	2.12	1.78	0	8.87	7.92	5.28	0.55	0.42	0	1481	460390728	XP_004240977.1	558	5.6e-55	PREDICTED: ethylene-responsive transcription factor SHINE 3-like [Solanum lycopersicum]	--	--	--	--	--	--	--	--	--	Q3E958	502	2.4e-49	Ethylene-responsive transcription factor SHINE 3 OS=Arabidopsis thaliana GN=SHN3 PE=2 SV=1	PF00847	AP2 domain	GO:0006355	regulation of transcription, DNA-templated	GO:0003700	transcription factor activity, sequence-specific DNA binding	GO:0005667	transcription factor complex	--	--
Cluster-10611.166134_3	AP2-EREBP	Cluster-10611.166134	1.02	45.65	36.78	2.27	15.33	27.92	17.09	0	0	54.14	124.61	70.26	12.21	9.45	1.22	1.36	1.25	15.67	421	149275423	ABR23056.1	457	8.2e-44	DRE-binding transcription factor swDREB1 [Ipomoea batatas]	747059692	XM_011077938.1	153	1.57792e-72	PREDICTED: Sesamum indicum dehydration-responsive element-binding protein 1D-like (LOC105160523), mRNA	K09286	EREBP	EREBP-like factor	http://www.genome.jp/dbget-bin/www_bget?ko:K09286	Q9FJ93	424	7.7e-41	Dehydration-responsive element-binding protein 1D OS=Arabidopsis thaliana GN=DREB1D PE=2 SV=1	PF00847	AP2 domain	GO:0006355	regulation of transcription, DNA-templated	GO:0003700	transcription factor activity, sequence-specific DNA binding	GO:0005667	transcription factor complex	--	--
Cluster-10611.166930_3	AP2-EREBP	Cluster-10611.166930	40.55	25.63	34.54	34.62	32.02	31.42	81.33	67.23	81.86	32.15	22.35	26.54	56.93	49.99	50.36	86.87	80.97	83.78	661	151301850	ABR92333.1	490	1.9e-47	putative ethylene-responsive element binding protein [Salvia miltiorrhiza]	658011079	XM_008342558.1	92	2.0706e-38	PREDICTED: Malus x domestica ethylene-responsive transcription factor RAP2-3 (LOC103403720), transcript variant X2, mRNA	K09286	EREBP	EREBP-like factor	http://www.genome.jp/dbget-bin/www_bget?ko:K09286	P42736	304	9.9e-27	Ethylene-responsive transcription factor RAP2-3 OS=Arabidopsis thaliana GN=RAP2-3 PE=1 SV=2	PF00847	AP2 domain	GO:0006355	regulation of transcription, DNA-templated	GO:0003700	transcription factor activity, sequence-specific DNA binding	GO:0005667	transcription factor complex	--	--
Cluster-10611.166934_3	AP2-EREBP	Cluster-10611.166934	32.07	23.66	26.17	23.35	19.29	21.33	50.07	37.47	45.25	30.33	23.18	38.48	30.86	29.87	30.16	47.45	54.95	40.29	886	151301850	ABR92333.1	637	2.3e-64	putative ethylene-responsive element binding protein [Salvia miltiorrhiza]	151301849	EF667000.1	205	4.29452e-101	Salvia miltiorrhiza putative ethylene-responsive element binding protein mRNA, complete cds	K09286	EREBP	EREBP-like factor	http://www.genome.jp/dbget-bin/www_bget?ko:K09286	P42736	359	5.6e-33	Ethylene-responsive transcription factor RAP2-3 OS=Arabidopsis thaliana GN=RAP2-3 PE=1 SV=2	PF00847	AP2 domain	GO:0006355	regulation of transcription, DNA-templated	GO:0003700	transcription factor activity, sequence-specific DNA binding	GO:0005667	transcription factor complex	--	--
Cluster-10611.170023_1	AP2-EREBP	Cluster-10611.170023	3.13	3.09	3.36	1.92	3.45	4.29	19.05	14.76	19.73	2.61	3.78	3.43	3.1	1.71	2.03	9.26	9.83	17.55	2926	747064281	XP_011078716.1	1179	1.1e-126	PREDICTED: ethylene-responsive transcription factor WRI1-like [Sesamum indicum]	747064280	XM_011080414.1	389	0	PREDICTED: Sesamum indicum ethylene-responsive transcription factor WRI1-like (LOC105162419), mRNA	--	--	--	--	Q6X5Y6	747	1.9e-77	Ethylene-responsive transcription factor WRI1 OS=Arabidopsis thaliana GN=WRI1 PE=2 SV=1	PF00847	AP2 domain	GO:0006355	regulation of transcription, DNA-templated	GO:0003700	transcription factor activity, sequence-specific DNA binding	GO:0005667	transcription factor complex	--	--
Cluster-10611.170034_1	AP2-EREBP	Cluster-10611.170034	0.63	7.8	11.45	0.33	5.93	4.93	7.1	0	1.13	13.75	32.82	13.56	0	1.26	0.92	0.36	0	4.41	619	747081931	XP_011088263.1	349	4e-31	PREDICTED: ethylene-responsive transcription factor ERF109-like [Sesamum indicum]	747081930	XM_011089961.1	126	2.42934e-57	PREDICTED: Sesamum indicum ethylene-responsive transcription factor ERF109-like (LOC105169546), mRNA	--	--	--	--	Q9SZ06	321	9.9e-29	Ethylene-responsive transcription factor ERF109 OS=Arabidopsis thaliana GN=ERF109 PE=1 SV=1	PF00847	AP2 domain	GO:0006355	regulation of transcription, DNA-templated	GO:0003700	transcription factor activity, sequence-specific DNA binding	GO:0005667	transcription factor complex	--	--
Cluster-10611.170547_4	AP2-EREBP	Cluster-10611.170547	2.96	5.51	1.38	7.69	4.52	2.95	2.37	1.84	2.35	0	0.67	0	1.16	1.54	0	0	0.71	0	1547	747067808	XP_011080643.1	631	2e-63	PREDICTED: pathogenesis-related genes transcriptional activator PTI6-like [Sesamum indicum]	848887544	XM_012988550.1	48	1.43784e-13	PREDICTED: Erythranthe guttatus pathogenesis-related genes transcriptional activator PTI6-like (LOC105964053), mRNA	K13434	PTI6	pathogenesis-related genes transcriptional activator PTI6	http://www.genome.jp/dbget-bin/www_bget?ko:K13434	O04682	486	1.8e-47	Pathogenesis-related genes transcriptional activator PTI6 OS=Solanum lycopersicum GN=PTI6 PE=2 SV=1	PF00847	AP2 domain	GO:0006355	regulation of transcription, DNA-templated	GO:0003700	transcription factor activity, sequence-specific DNA binding	GO:0005667	transcription factor complex	--	--
Cluster-10611.171022_3	AP2-EREBP	Cluster-10611.171022	19.35	4.95	14.63	5.89	6.64	9.12	15.62	10.21	25	4.53	7.98	7.85	7.53	12.13	7.09	52.14	53.67	33.95	660	747054312	XP_011073356.1	346	9.5e-31	PREDICTED: ethylene-responsive transcription factor ERF003-like [Sesamum indicum]	835912588	XM_004954172.2	62	9.82452e-22	PREDICTED: Setaria italica ethylene-responsive transcription factor ERF003 (LOC101753156), mRNA	--	--	--	--	Q94AW5	287	9.3e-25	Ethylene-responsive transcription factor ERF003 OS=Arabidopsis thaliana GN=ERF003 PE=2 SV=1	PF00847	AP2 domain	GO:0006355	regulation of transcription, DNA-templated	GO:0003700	transcription factor activity, sequence-specific DNA binding	GO:0005667	transcription factor complex	--	--
Cluster-10611.171525_3	AP2-EREBP	Cluster-10611.171525	3.11	6.38	2.97	3.67	0.96	1.4	0.08	0.26	0	1.73	4.44	4.14	0	1.05	4.18	0	0.89	0.07	1371	747102494	XP_011099413.1	873	1.5e-91	PREDICTED: AP2-like ethylene-responsive transcription factor ANT isoform X2 [Sesamum indicum]	848855894	XM_012998697.1	236	3.93859e-118	PREDICTED: Erythranthe guttatus AP2-like ethylene-responsive transcription factor ANT (LOC105973655), transcript variant X2, mRNA	K09285	OVM, ANT	AP2-like factor, ANT lineage	http://www.genome.jp/dbget-bin/www_bget?ko:K09285	Q38914	662	6.3e-68	AP2-like ethylene-responsive transcription factor ANT OS=Arabidopsis thaliana GN=ANT PE=1 SV=2	PF00847	AP2 domain	GO:0006355	regulation of transcription, DNA-templated	GO:0003700	transcription factor activity, sequence-specific DNA binding	GO:0005667	transcription factor complex	--	--
Cluster-10611.171533_3	AP2-EREBP	Cluster-10611.171533	0	0	0.66	1.31	0	2.9	0	0	0	4.89	5.49	5.24	5.77	6.86	8.69	2.59	4.56	2.64	1546	747067808	XP_011080643.1	631	2e-63	PREDICTED: pathogenesis-related genes transcriptional activator PTI6-like [Sesamum indicum]	848887544	XM_012988550.1	48	1.43689e-13	PREDICTED: Erythranthe guttatus pathogenesis-related genes transcriptional activator PTI6-like (LOC105964053), mRNA	K13434	PTI6	pathogenesis-related genes transcriptional activator PTI6	http://www.genome.jp/dbget-bin/www_bget?ko:K13434	O04682	486	1.8e-47	Pathogenesis-related genes transcriptional activator PTI6 OS=Solanum lycopersicum GN=PTI6 PE=2 SV=1	PF00847	AP2 domain	GO:0006355	regulation of transcription, DNA-templated	GO:0003700	transcription factor activity, sequence-specific DNA binding	GO:0005667	transcription factor complex	--	--
Cluster-10611.173133_3	AP2-EREBP	Cluster-10611.173133	6.07	8.25	6.36	22.53	24.17	31.61	1.9	0.58	5.07	28.85	32.32	9.6	19.88	35.38	33.33	12.9	12.03	3.6	389	747091768	XP_011093630.1	301	9.2e-26	PREDICTED: ethylene-responsive transcription factor TINY-like [Sesamum indicum]	593705075	XM_007152840.1	96	7.02793e-41	Phaseolus vulgaris hypothetical protein (PHAVU_004G169800g) mRNA, complete cds	K09286	EREBP	EREBP-like factor	http://www.genome.jp/dbget-bin/www_bget?ko:K09286	Q9M080	282	2.1e-24	Ethylene-responsive transcription factor ERF043 OS=Arabidopsis thaliana GN=ERF043 PE=2 SV=1	PF00847	AP2 domain	GO:0006355	regulation of transcription, DNA-templated	GO:0003700	transcription factor activity, sequence-specific DNA binding	GO:0005667	transcription factor complex	--	--
Cluster-10611.173324_5	AP2-EREBP	Cluster-10611.173324	9.65	10.99	7.87	8.6	5.9	8.4	44.2	17.63	43.71	6.33	8.64	8.81	6.85	6.44	7.99	36.72	21.63	18.63	836	747098469	XP_011097248.1	972	3.1e-103	PREDICTED: floral homeotic protein APETALA 2-like isoform X1 [Sesamum indicum]	848880873	XM_012985357.1	284	4.90672e-145	PREDICTED: Erythranthe guttatus floral homeotic protein APETALA 2 (LOC105961115), mRNA	K09284	AP2	AP2-like factor, euAP2 lineage	http://www.genome.jp/dbget-bin/www_bget?ko:K09284	P47927	859	5.5e-91	Floral homeotic protein APETALA 2 OS=Arabidopsis thaliana GN=AP2 PE=1 SV=1	PF00847	AP2 domain	GO:0006355	regulation of transcription, DNA-templated	GO:0003700	transcription factor activity, sequence-specific DNA binding	GO:0005667	transcription factor complex	--	--
Cluster-10611.173325_3	AP2-EREBP	Cluster-10611.173325	0	0.95	0	0	0	0	4.02	2.31	1.79	0	0	0	0	0	0	2.58	1.33	1.22	552	296082382	CBI21387.3	650	4.5e-66	unnamed protein product [Vitis vinifera]	28894442	AY223518.1	190	5.69192e-93	Antirrhinum majus LIPLESS1 (lip1) mRNA, complete cds	K09284	AP2	AP2-like factor, euAP2 lineage	http://www.genome.jp/dbget-bin/www_bget?ko:K09284	P47927	604	1.4e-61	Floral homeotic protein APETALA 2 OS=Arabidopsis thaliana GN=AP2 PE=1 SV=1	PF00847	AP2 domain	GO:0006355	regulation of transcription, DNA-templated	GO:0003700	transcription factor activity, sequence-specific DNA binding	GO:0005667	transcription factor complex	--	--
Cluster-10611.173830_1	AP2-EREBP	Cluster-10611.173830	81.01	49.42	66.57	46.33	45.5	42.87	18.14	17.82	19.89	74.63	84.75	72.37	37.81	42.18	56.62	16.8	15.53	25.03	369	762060739	AJQ20647.1	547	2.6e-54	AP4/EREBP Transcription Factors [Salvia miltiorrhiza]	762060738	KJ784455.1	288	1.22887e-147	Salvia miltiorrhiza AP4/EREBP Transcription Factors (WRI4) mRNA, complete cds	K09284	AP2	AP2-like factor, euAP2 lineage	http://www.genome.jp/dbget-bin/www_bget?ko:K09284	P47927	535	9e-54	Floral homeotic protein APETALA 2 OS=Arabidopsis thaliana GN=AP2 PE=1 SV=1	PF00847	AP2 domain	GO:0006355	regulation of transcription, DNA-templated	GO:0003700	transcription factor activity, sequence-specific DNA binding	GO:0005667	transcription factor complex	--	--
Cluster-10611.174303_5	AP2-EREBP	Cluster-10611.174303	2.87	12.56	7.54	1.62	3.45	5.05	14.78	6.93	8.18	13.33	26.2	12.99	3.15	3.92	2.73	19.11	21.19	8.51	623	848925167	XP_012858578.1	464	1.9e-44	PREDICTED: ethylene-responsive transcription factor 2-like [Erythranthe guttatus]>gi|604300331|gb|EYU20174.1| hypothetical protein MIMGU_mgv1a018364mg [Erythranthe guttata]	530341556	KC777372.1	100	6.94655e-43	Carica papaya PEI1-like (At5g07500-like), myb-like transcription factor family protein (At5g61620-like 1), myb-like transcription factor family protein (At5g61620-like 2), myb-like transcription factor family protein (At5g61620-like 3), oleosin-like (cpOLE4), and ethylene responsive element binding factor-like (At5g07580-like) genes, complete cds	K09286	EREBP	EREBP-like factor	http://www.genome.jp/dbget-bin/www_bget?ko:K09286	Q9LW50	376	4.2e-35	Ethylene-responsive transcription factor 2 OS=Nicotiana sylvestris GN=ERF2 PE=2 SV=1	PF00847	AP2 domain	GO:0006355	regulation of transcription, DNA-templated	GO:0003700	transcription factor activity, sequence-specific DNA binding	GO:0005667	transcription factor complex	--	--
Cluster-10611.174305_3	AP2-EREBP	Cluster-10611.174305	1.03	5.33	2.68	1.87	3.83	2.23	2.02	2.29	1.13	2.99	6.1	2.67	1.08	1.24	1.39	2.75	3.78	3.82	1697	848925167	XP_012858578.1	634	9.9e-64	PREDICTED: ethylene-responsive transcription factor 2-like [Erythranthe guttatus]>gi|604300331|gb|EYU20174.1| hypothetical protein MIMGU_mgv1a018364mg [Erythranthe guttata]	530341556	KC777372.1	130	4.12326e-59	Carica papaya PEI1-like (At5g07500-like), myb-like transcription factor family protein (At5g61620-like 1), myb-like transcription factor family protein (At5g61620-like 2), myb-like transcription factor family protein (At5g61620-like 3), oleosin-like (cpOLE4), and ethylene responsive element binding factor-like (At5g07580-like) genes, complete cds	K09286	EREBP	EREBP-like factor	http://www.genome.jp/dbget-bin/www_bget?ko:K09286	Q40479	555	2e-55	Ethylene-responsive transcription factor 2 OS=Nicotiana tabacum GN=ERF2 PE=2 SV=1	PF00847	AP2 domain	GO:0006355	regulation of transcription, DNA-templated	GO:0003700	transcription factor activity, sequence-specific DNA binding	GO:0005667	transcription factor complex	--	--
Cluster-10611.174937_5	AP2-EREBP	Cluster-10611.174937	49.4	96.32	71.4	50.61	61.61	51.29	69.55	59.75	69.54	111.84	128.17	130.99	74.06	57.11	59.78	113.12	115.97	91.08	489	747053070	XP_011072679.1	439	1.2e-41	PREDICTED: ethylene-responsive transcription factor RAP2-12-like [Sesamum indicum]	747053069	XM_011074377.1	83	1.51706e-33	PREDICTED: Sesamum indicum ethylene-responsive transcription factor RAP2-12-like (LOC105157874), mRNA	K09286	EREBP	EREBP-like factor	http://www.genome.jp/dbget-bin/www_bget?ko:K09286	Q9SSA8	233	1.2e-18	Ethylene-responsive transcription factor RAP2-12 OS=Arabidopsis thaliana GN=RAP2-12 PE=1 SV=1	PF00847	AP2 domain	GO:0006355	regulation of transcription, DNA-templated	GO:0003700	transcription factor activity, sequence-specific DNA binding	GO:0005667	transcription factor complex	--	--
Cluster-10611.175827_3	AP2-EREBP	Cluster-10611.175827	53.14	186.73	111.81	64.81	56.68	75.77	36.8	32.25	31.08	236.51	341.93	290.83	101.85	114.01	92.26	66.92	62.6	73.33	768	747055828	XP_011074161.1	598	6.7e-60	PREDICTED: ethylene-responsive transcription factor RAP2-13 [Sesamum indicum]	747046223	XM_011100021.1	178	3.7791e-86	PREDICTED: Sesamum indicum ethylene-responsive transcription factor RAP2-13-like (LOC105177006), mRNA	K09286	EREBP	EREBP-like factor	http://www.genome.jp/dbget-bin/www_bget?ko:K09286	Q8H1E4	443	8.8e-43	Ethylene-responsive transcription factor RAP2-4 OS=Arabidopsis thaliana GN=RAP2-4 PE=1 SV=1	PF00847	AP2 domain	GO:0006355	regulation of transcription, DNA-templated	GO:0003700	transcription factor activity, sequence-specific DNA binding	GO:0005667	transcription factor complex	--	--
Cluster-10611.176396_4	AP2-EREBP	Cluster-10611.176396	1.6	12.65	24	0.39	9.11	7.96	15.32	0.54	0.86	41.76	61.29	19.84	4.5	0.39	0	2.82	1.06	8.67	992	747041586	XP_011073844.1	536	1.3e-52	PREDICTED: dehydration-responsive element-binding protein 1F-like [Sesamum indicum]	848892614	XM_012990923.1	203	6.24647e-100	PREDICTED: Erythranthe guttatus dehydration-responsive element-binding protein 1E-like (LOC105966364), mRNA	--	--	--	--	Q9LN86	360	4.8e-33	Dehydration-responsive element-binding protein 1F OS=Arabidopsis thaliana GN=DREB1F PE=2 SV=1	PF00847	AP2 domain	GO:0006355	regulation of transcription, DNA-templated	GO:0003700	transcription factor activity, sequence-specific DNA binding	GO:0005667	transcription factor complex	--	--
Cluster-10611.179741_1	AP2-EREBP	Cluster-10611.179741	0.76	6.47	2.72	0.23	1.31	0.93	5.91	6.19	7.09	42.72	69.92	13.34	4.44	8.32	2.54	11.59	9.25	16.71	1181	848911447	XP_012854160.1	615	1.1e-61	PREDICTED: ethylene-responsive transcription factor ERF061 [Erythranthe guttatus]>gi|604304016|gb|EYU23366.1| hypothetical protein MIMGU_mgv1a019606mg [Erythranthe guttata]	747105518	XM_011102733.1	107	1.73549e-46	PREDICTED: Sesamum indicum ethylene-responsive transcription factor ERF061 (LOC105179134), mRNA	--	--	--	--	Q9C7W2	425	1.6e-40	Ethylene-responsive transcription factor ERF061 OS=Arabidopsis thaliana GN=ERF061 PE=2 SV=1	PF00847	AP2 domain	GO:0006355	regulation of transcription, DNA-templated	GO:0003700	transcription factor activity, sequence-specific DNA binding	GO:0005667	transcription factor complex	--	--
Cluster-10611.180363_1	AP2-EREBP	Cluster-10611.180363	27.3	20.55	18.97	26.98	26.22	27.64	55.15	51.69	62.79	22.75	26.05	21.8	26.51	24.4	24.13	38.72	37.32	36.36	1262	747099566	XP_011097839.1	418	8.2e-39	PREDICTED: ethylene-responsive transcription factor 3-like [Sesamum indicum]	747099565	XM_011099537.1	307	1.22941e-157	PREDICTED: Sesamum indicum ethylene-responsive transcription factor 3-like (LOC105176663), mRNA	K09286	EREBP	EREBP-like factor	http://www.genome.jp/dbget-bin/www_bget?ko:K09286	Q9SXS8	336	3.7e-30	Ethylene-responsive transcription factor 3 OS=Nicotiana tabacum GN=ERF3 PE=2 SV=1	PF00847	AP2 domain	GO:0006355	regulation of transcription, DNA-templated	GO:0003700	transcription factor activity, sequence-specific DNA binding	GO:0005667	transcription factor complex	--	--
Cluster-10611.180919_3	AP2-EREBP	Cluster-10611.180919	25.78	19.05	26.39	24.53	22.29	28.41	103.41	77.11	107.37	20.1	20.15	24.13	22.11	24.32	20	77.24	56.94	43.39	1093	747098469	XP_011097248.1	989	4.3e-105	PREDICTED: floral homeotic protein APETALA 2-like isoform X1 [Sesamum indicum]	747098470	XM_011098948.1	313	4.90345e-161	PREDICTED: Sesamum indicum floral homeotic protein APETALA 2-like (LOC105176219), transcript variant X2, mRNA	K09284	AP2	AP2-like factor, euAP2 lineage	http://www.genome.jp/dbget-bin/www_bget?ko:K09284	P47927	835	4.4e-88	Floral homeotic protein APETALA 2 OS=Arabidopsis thaliana GN=AP2 PE=1 SV=1	PF00847	AP2 domain	GO:0006355	regulation of transcription, DNA-templated	GO:0003700	transcription factor activity, sequence-specific DNA binding	GO:0005667	transcription factor complex	--	--
Cluster-10611.18146_5	AP2-EREBP	Cluster-10611.18146	0.09	0	0	0.37	0.39	0.4	0.5	0.36	0.23	0.25	0.1	0.1	0	0.12	0.11	0.79	1.2	2.11	852	747091212	XP_011093328.1	451	8.2e-43	PREDICTED: ethylene-responsive transcription factor ERF039 [Sesamum indicum]	729455510	XM_010526117.1	59	5.97285e-20	PREDICTED: Tarenaya hassleriana ethylene-responsive transcription factor ERF034-like (LOC104802483), mRNA	--	--	--	--	Q8LBQ7	274	3.8e-23	Ethylene-responsive transcription factor ERF034 OS=Arabidopsis thaliana GN=ERF034 PE=2 SV=2	PF00847//PF14672	AP2 domain//Late cornified envelope	GO:0008544//GO:0006355	epidermis development//regulation of transcription, DNA-templated	GO:0003700	transcription factor activity, sequence-specific DNA binding	GO:0005667	transcription factor complex	--	--
Cluster-10611.181900_3	AP2-EREBP	Cluster-10611.181900	414	1397.28	885.64	418.82	396.34	508.72	289.22	206.38	312.67	1046	1323.29	1171.16	377.75	512.13	309.18	307.88	232.44	274	274	747046224	XP_011098323.1	385	1.2e-35	PREDICTED: ethylene-responsive transcription factor RAP2-13-like [Sesamum indicum]	848876931	XM_012983462.1	169	1.25002e-81	PREDICTED: Erythranthe guttatus ethylene-responsive transcription factor RAP2-4 (LOC105959374), mRNA	K09286	EREBP	EREBP-like factor	http://www.genome.jp/dbget-bin/www_bget?ko:K09286	Q8H1E4	351	1.5e-32	Ethylene-responsive transcription factor RAP2-4 OS=Arabidopsis thaliana GN=RAP2-4 PE=1 SV=1	PF00847	AP2 domain	GO:0006355	regulation of transcription, DNA-templated	GO:0003700	transcription factor activity, sequence-specific DNA binding	GO:0005667	transcription factor complex	--	--
Cluster-10611.182084_1	AP2-EREBP	Cluster-10611.182084	0	0	0	0	0	0	0.95	1.85	0.43	0.72	0.19	0	0	0	0	0.33	0	0	2240	747053070	XP_011072679.1	897	4.1e-94	PREDICTED: ethylene-responsive transcription factor RAP2-12-like [Sesamum indicum]	747053069	XM_011074377.1	173	6.83045e-83	PREDICTED: Sesamum indicum ethylene-responsive transcription factor RAP2-12-like (LOC105157874), mRNA	K09286	EREBP	EREBP-like factor	http://www.genome.jp/dbget-bin/www_bget?ko:K09286	Q9SSA8	495	2.4e-48	Ethylene-responsive transcription factor RAP2-12 OS=Arabidopsis thaliana GN=RAP2-12 PE=1 SV=1	PF00847	AP2 domain	GO:0006355	regulation of transcription, DNA-templated	GO:0003700	transcription factor activity, sequence-specific DNA binding	GO:0005667	transcription factor complex	--	--
Cluster-10611.182086_1	AP2-EREBP	Cluster-10611.182086	8.94	9.77	8.46	4.54	4.04	5.37	8.75	7.53	10.74	5.79	10.93	8.38	6.67	5.58	6.25	10.76	13.32	6.78	1644	747053070	XP_011072679.1	1122	2.5e-120	PREDICTED: ethylene-responsive transcription factor RAP2-12-like [Sesamum indicum]	747053069	XM_011074377.1	236	4.7434e-118	PREDICTED: Sesamum indicum ethylene-responsive transcription factor RAP2-12-like (LOC105157874), mRNA	K09286	EREBP	EREBP-like factor	http://www.genome.jp/dbget-bin/www_bget?ko:K09286	Q9SSA8	532	9e-53	Ethylene-responsive transcription factor RAP2-12 OS=Arabidopsis thaliana GN=RAP2-12 PE=1 SV=1	PF00847	AP2 domain	GO:0006355	regulation of transcription, DNA-templated	GO:0003700	transcription factor activity, sequence-specific DNA binding	GO:0005667	transcription factor complex	--	--
Cluster-10611.183656_3	AP2-EREBP	Cluster-10611.183656	0.45	0.34	0.49	0	0.48	0	0	0	0.34	0.92	1.24	0.73	1.03	0.64	0.09	0.1	0	0	1605	747102494	XP_011099413.1	1411	7.4e-154	PREDICTED: AP2-like ethylene-responsive transcription factor ANT isoform X2 [Sesamum indicum]	848855894	XM_012998697.1	405	0	PREDICTED: Erythranthe guttatus AP2-like ethylene-responsive transcription factor ANT (LOC105973655), transcript variant X2, mRNA	K09285	OVM, ANT	AP2-like factor, ANT lineage	http://www.genome.jp/dbget-bin/www_bget?ko:K09285	Q38914	955	7.8e-102	AP2-like ethylene-responsive transcription factor ANT OS=Arabidopsis thaliana GN=ANT PE=1 SV=2	PF00847	AP2 domain	GO:0006355	regulation of transcription, DNA-templated	GO:0003700	transcription factor activity, sequence-specific DNA binding	GO:0005667	transcription factor complex	--	--
Cluster-10611.184223_4	AP2-EREBP	Cluster-10611.184223	64.07	26.28	44.43	52.38	46.84	65.46	88.46	98.56	97.71	51.82	62.42	119.61	63.67	93.12	47.63	100.65	121.1	94.81	330	747099101	XP_011097593.1	333	1.5e-29	PREDICTED: ethylene-responsive transcription factor RAP2-4 [Sesamum indicum]	82749741	DQ211836.1	110	9.67335e-49	Broussonetia papyrifera putative dehydration-responsive element binding protein mRNA, complete cds	K09286	EREBP	EREBP-like factor	http://www.genome.jp/dbget-bin/www_bget?ko:K09286	Q8H1E4	300	1.4e-26	Ethylene-responsive transcription factor RAP2-4 OS=Arabidopsis thaliana GN=RAP2-4 PE=1 SV=1	PF00847	AP2 domain	GO:0006355	regulation of transcription, DNA-templated	GO:0003700	transcription factor activity, sequence-specific DNA binding	GO:0005667	transcription factor complex	--	--
Cluster-10611.185925_3	AP2-EREBP	Cluster-10611.185925	32.29	12.28	30.41	26.22	23.69	34.23	132.55	115.54	158.35	17.45	21.67	37.32	16.68	23.67	16.93	105.49	80.07	50.81	808	355344709	AER60526.1	321	9.2e-28	APETALA2 [Actinidia deliciosa]	355344708	JN247401.1	111	7.00694e-49	Actinidia deliciosa cultivar Hayward APETALA2 mRNA, complete cds, alternatively spliced	K09284	AP2	AP2-like factor, euAP2 lineage	http://www.genome.jp/dbget-bin/www_bget?ko:K09284	P47927	280	7.3e-24	Floral homeotic protein APETALA 2 OS=Arabidopsis thaliana GN=AP2 PE=1 SV=1	PF02285//PF00847	Cytochrome oxidase c subunit VIII//AP2 domain	GO:0006123//GO:0006355//GO:0015992	mitochondrial electron transport, cytochrome c to oxygen//regulation of transcription, DNA-templated//proton transport	GO:0003700//GO:0004129	transcription factor activity, sequence-specific DNA binding//cytochrome-c oxidase activity	GO:0045277//GO:0005667	respiratory chain complex IV//transcription factor complex	--	--
Cluster-10611.186682_3	AP2-EREBP	Cluster-10611.186682	140.64	147.14	118.83	77.39	101.38	109.64	349.93	434.33	377.59	124.01	130.55	233.05	135.98	137.04	85.71	484	617.59	419.4	699	747053070	XP_011072679.1	783	2.1e-81	PREDICTED: ethylene-responsive transcription factor RAP2-12-like [Sesamum indicum]	134303498	EF469886.1	48	6.32581e-14	Helianthus annuus RFLP probe ZVG27 mRNA sequence	K09286	EREBP	EREBP-like factor	http://www.genome.jp/dbget-bin/www_bget?ko:K09286	Q9LUM4	494	9.8e-49	Ethylene-responsive transcription factor RAP2-2 OS=Arabidopsis thaliana GN=RAP2-2 PE=1 SV=2	PF10466//PF00847	Saccharopepsin inhibitor I34//AP2 domain	GO:0010951//GO:0006355	negative regulation of endopeptidase activity//regulation of transcription, DNA-templated	GO:0004866//GO:0003700	endopeptidase inhibitor activity//transcription factor activity, sequence-specific DNA binding	GO:0005667	transcription factor complex	--	--
Cluster-10611.188319_3	AP2-EREBP	Cluster-10611.188319	40.2	39.38	24.72	19.06	22.28	20.15	3.28	5.31	4.39	38.41	34.9	32.07	22.22	17.29	16.96	6.23	6.48	3.64	770	747096814	XP_011096343.1	407	9.4e-38	PREDICTED: ethylene-responsive transcription factor 12 [Sesamum indicum]	--	--	--	--	--	--	--	--	--	Q94ID6	216	1.8e-16	Ethylene-responsive transcription factor 12 OS=Arabidopsis thaliana GN=ERF12 PE=2 SV=1	PF00847	AP2 domain	GO:0006355	regulation of transcription, DNA-templated	GO:0003700	transcription factor activity, sequence-specific DNA binding	GO:0005667	transcription factor complex	--	--
Cluster-10611.18912_3	AP2-EREBP	Cluster-10611.18912	0.59	0.72	0.23	5.24	4.62	4.13	2.68	1.41	3.14	0.25	0	0.48	2.47	2.38	1.53	2.66	2.99	4.77	865	848880822	XP_012840786.1	509	1.6e-49	PREDICTED: ethylene-responsive transcription factor RAP2-10-like [Erythranthe guttatus]>gi|604329228|gb|EYU34565.1| hypothetical protein MIMGU_mgv1a015596mg [Erythranthe guttata]	383875193	JN256072.1	81	3.57517e-32	Diospyros kaki ethylene response factor 2 (ERF2) mRNA, partial cds	K09286	EREBP	EREBP-like factor	http://www.genome.jp/dbget-bin/www_bget?ko:K09286	Q9SNE1	371	2.2e-34	Ethylene-responsive transcription factor ERF011 OS=Arabidopsis thaliana GN=ERF011 PE=2 SV=1	PF00847	AP2 domain	GO:0006355	regulation of transcription, DNA-templated	GO:0003700	transcription factor activity, sequence-specific DNA binding	GO:0005667	transcription factor complex	--	--
Cluster-10611.18961_2	AP2-EREBP	Cluster-10611.18961	0.42	0.09	1.13	0.3	0.16	0.96	6	3.33	5.09	0.1	0	3.54	0.32	0.44	0.13	4.98	2.63	1.11	752	747097007	XP_011096448.1	457	1.5e-43	PREDICTED: ethylene-responsive transcription factor ERF091 [Sesamum indicum]	670418529	XM_008651790.1	40	1.91247e-09	PREDICTED: Zea mays ethylene-responsive transcription factor ERF094-like (LOC103630736), mRNA	--	--	--	--	O49515	245	7.8e-20	Ethylene-responsive transcription factor ERF091 OS=Arabidopsis thaliana GN=ERF091 PE=1 SV=1	PF00847	AP2 domain	GO:0006355	regulation of transcription, DNA-templated	GO:0003700	transcription factor activity, sequence-specific DNA binding	GO:0005667	transcription factor complex	--	--
Cluster-10611.189663_0	AP2-EREBP	Cluster-10611.189663	2.92	2.36	2.96	0.79	1.33	3.32	2.72	4.44	3.14	0.93	2.72	4.56	1.75	1.61	1.3	3.84	4.52	5.08	1360	747059695	XP_011076241.1	600	6.9e-60	PREDICTED: post-GPI attachment to proteins factor 3 [Sesamum indicum]	703138687	XM_010108498.1	62	2.07882e-21	Morus notabilis hypothetical protein partial mRNA	--	--	--	--	P93835	334	6.8e-30	Dehydration-responsive element-binding protein 1B OS=Arabidopsis thaliana GN=DREB1B PE=2 SV=2	PF00847	AP2 domain	GO:0006355	regulation of transcription, DNA-templated	GO:0003700	transcription factor activity, sequence-specific DNA binding	GO:0005667	transcription factor complex	--	--
Cluster-10611.189904_5	AP2-EREBP	Cluster-10611.189904	12.39	9.18	15.43	9.94	13	13.82	20.52	27.13	25.5	8.95	7.48	23.91	14.9	13.13	10.54	18.28	30.72	20.2	1106	747067808	XP_011080643.1	647	2e-65	PREDICTED: pathogenesis-related genes transcriptional activator PTI6-like [Sesamum indicum]	703131900	XM_010106693.1	67	2.79542e-24	Morus notabilis Ethylene-responsive transcription factor CRF2 partial mRNA	K13434	PTI6	pathogenesis-related genes transcriptional activator PTI6	http://www.genome.jp/dbget-bin/www_bget?ko:K13434	O04682	518	2.5e-51	Pathogenesis-related genes transcriptional activator PTI6 OS=Solanum lycopersicum GN=PTI6 PE=2 SV=1	PF00847	AP2 domain	GO:0006355	regulation of transcription, DNA-templated	GO:0003700	transcription factor activity, sequence-specific DNA binding	GO:0005667	transcription factor complex	--	--
Cluster-10611.190239_3	AP2-EREBP	Cluster-10611.190239	43.19	21.96	23.97	13.89	16.74	11.97	0.25	0.51	0	19.97	17.67	13.53	16.67	8.43	13.74	0.13	0	0.41	659	762060741	AJQ20648.1	429	2.3e-40	AP5/EREBP Transcription Factors [Salvia miltiorrhiza]	762060740	KJ784456.1	194	4.10413e-95	Salvia miltiorrhiza AP5/EREBP Transcription Factors (WRI5) mRNA, complete cds	K09285	OVM, ANT	AP2-like factor, ANT lineage	http://www.genome.jp/dbget-bin/www_bget?ko:K09285	Q94AN4	310	2e-27	AP2-like ethylene-responsive transcription factor At1g16060 OS=Arabidopsis thaliana GN=At1g16060 PE=2 SV=1	PF00847	AP2 domain	GO:0006355	regulation of transcription, DNA-templated	GO:0003700	transcription factor activity, sequence-specific DNA binding	GO:0005667	transcription factor complex	--	--
Cluster-10611.190967_5	AP2-EREBP	Cluster-10611.190967	11.97	9.88	11.98	6.38	11.4	8.13	29.12	32.31	37.49	15.09	10.49	18.44	10.93	14	9.59	38.42	50.44	28.11	865	747053070	XP_011072679.1	935	6.3e-99	PREDICTED: ethylene-responsive transcription factor RAP2-12-like [Sesamum indicum]	747053069	XM_011074377.1	212	5.38019e-105	PREDICTED: Sesamum indicum ethylene-responsive transcription factor RAP2-12-like (LOC105157874), mRNA	K09286	EREBP	EREBP-like factor	http://www.genome.jp/dbget-bin/www_bget?ko:K09286	Q9LUM4	510	1.7e-50	Ethylene-responsive transcription factor RAP2-2 OS=Arabidopsis thaliana GN=RAP2-2 PE=1 SV=2	PF00847//PF10466//PF02724	AP2 domain//Saccharopepsin inhibitor I34//CDC45-like protein	GO:0010951//GO:0006355//GO:0006270	negative regulation of endopeptidase activity//regulation of transcription, DNA-templated//DNA replication initiation	GO:0003700//GO:0004866	transcription factor activity, sequence-specific DNA binding//endopeptidase inhibitor activity	GO:0005667	transcription factor complex	--	--
Cluster-10611.193600_3	AP2-EREBP	Cluster-10611.193600	4.88	139.71	82.38	4.58	51.2	58.27	7.6	0	0.73	90.67	163.11	120.82	20.93	13.42	4.23	2.02	3.05	11.28	726	747081931	XP_011088263.1	503	6.5e-49	PREDICTED: ethylene-responsive transcription factor ERF109-like [Sesamum indicum]	747089841	XM_011094273.1	128	2.2215e-58	PREDICTED: Sesamum indicum ethylene-responsive transcription factor ERF109-like (LOC105172721), mRNA	--	--	--	--	Q9SZ06	232	2.4e-18	Ethylene-responsive transcription factor ERF109 OS=Arabidopsis thaliana GN=ERF109 PE=1 SV=1	PF00847	AP2 domain	GO:0006355	regulation of transcription, DNA-templated	GO:0003700	transcription factor activity, sequence-specific DNA binding	GO:0005667	transcription factor complex	--	--
Cluster-10611.193605_5	AP2-EREBP	Cluster-10611.193605	0.55	4.63	3.33	0	3.88	3.12	1.55	0	0.66	1.7	5.4	8.67	1.99	0	0	0	0.34	0	1087	747081931	XP_011088263.1	596	1.6e-59	PREDICTED: ethylene-responsive transcription factor ERF109-like [Sesamum indicum]	747081930	XM_011089961.1	79	5.86027e-31	PREDICTED: Sesamum indicum ethylene-responsive transcription factor ERF109-like (LOC105169546), mRNA	--	--	--	--	Q9SZ06	289	8.9e-25	Ethylene-responsive transcription factor ERF109 OS=Arabidopsis thaliana GN=ERF109 PE=1 SV=1	PF00847	AP2 domain	GO:0006355	regulation of transcription, DNA-templated	GO:0003700	transcription factor activity, sequence-specific DNA binding	GO:0005667	transcription factor complex	--	--
Cluster-10611.193786_3	AP2-EREBP	Cluster-10611.193786	12.89	9.31	10.4	11.69	7.81	11.58	5.62	6.85	5.57	4.54	4.27	4.66	5.68	5.23	7.1	4.72	2.94	4.08	1004	848890539	XP_012845404.1	401	6.1e-37	PREDICTED: ethylene-responsive transcription factor ESR2-like [Erythranthe guttatus]	702455063	XM_010028335.1	122	6.74051e-55	PREDICTED: Eucalyptus grandis ethylene-responsive transcription factor ESR2-like (LOC104417010), mRNA	K09286	EREBP	EREBP-like factor	http://www.genome.jp/dbget-bin/www_bget?ko:K09286	Q9M644	218	1.4e-16	Ethylene-responsive transcription factor LEP OS=Arabidopsis thaliana GN=LEP PE=2 SV=1	PF00847	AP2 domain	GO:0006355	regulation of transcription, DNA-templated	GO:0003700	transcription factor activity, sequence-specific DNA binding	GO:0005667	transcription factor complex	--	--
Cluster-10611.193804_3	AP2-EREBP	Cluster-10611.193804	89.69	39.24	43.18	33.76	26.36	21.41	0.3	0.29	0.14	39.28	38.65	28.35	35.02	17.6	21.81	0.41	0.26	0.55	755	762060741	AJQ20648.1	212	3.8e-15	AP5/EREBP Transcription Factors [Salvia miltiorrhiza]	762060740	KJ784456.1	113	5.04578e-50	Salvia miltiorrhiza AP5/EREBP Transcription Factors (WRI5) mRNA, complete cds	--	--	--	--	Q94AN4	131	1.3e-06	AP2-like ethylene-responsive transcription factor At1g16060 OS=Arabidopsis thaliana GN=At1g16060 PE=2 SV=1	PF00847	AP2 domain	GO:0006355	regulation of transcription, DNA-templated	GO:0003700	transcription factor activity, sequence-specific DNA binding	GO:0005667	transcription factor complex	--	--
Cluster-10611.195199_5	AP2-EREBP	Cluster-10611.195199	0	4.15	2.64	2.46	2.57	1.81	0.47	0.54	0	2.01	5.03	0	3.05	2.72	0	0	0	0.95	1728	747059318	XP_011076033.1	1130	3.1e-121	PREDICTED: ethylene-responsive transcription factor CRF4-like [Sesamum indicum]	--	--	--	--	--	--	--	--	--	Q9SUE3	375	1.5e-34	Ethylene-responsive transcription factor CRF4 OS=Arabidopsis thaliana GN=CRF4 PE=1 SV=2	PF00847	AP2 domain	GO:0006355	regulation of transcription, DNA-templated	GO:0003700	transcription factor activity, sequence-specific DNA binding	GO:0005667	transcription factor complex	--	--
Cluster-10611.195534_0	AP2-EREBP	Cluster-10611.195534	471.37	177.55	214.49	308.78	228.65	232.41	14.44	22.3	12.74	219.68	146.34	144.04	340.91	248.65	219.93	11.63	3.95	4.84	417	747054461	XP_011073438.1	393	2.1e-36	PREDICTED: ethylene-responsive transcription factor WIN1-like [Sesamum indicum]	747054460	XM_011075136.1	200	1.16527e-98	PREDICTED: Sesamum indicum ethylene-responsive transcription factor WIN1-like (LOC105158389), mRNA	--	--	--	--	Q9XI33	344	1.4e-31	Ethylene-responsive transcription factor WIN1 OS=Arabidopsis thaliana GN=WIN1 PE=2 SV=1	PF00847	AP2 domain	GO:0006355	regulation of transcription, DNA-templated	GO:0003700	transcription factor activity, sequence-specific DNA binding	GO:0005667	transcription factor complex	--	--
Cluster-10611.196427_5	AP2-EREBP	Cluster-10611.196427	1.3	31.11	25.17	0.94	10.12	12.53	11.18	0.34	0	33.18	77.14	39.86	11.81	6.4	1.57	2.22	2.98	10.2	889	747059693	XP_011076240.1	626	4.4e-63	PREDICTED: dehydration-responsive element-binding protein 1D-like [Sesamum indicum]	848923967	XM_013002751.1	163	9.5965e-78	PREDICTED: Erythranthe guttatus dehydration-responsive element-binding protein 1B-like (LOC105977441), mRNA	K09286	EREBP	EREBP-like factor	http://www.genome.jp/dbget-bin/www_bget?ko:K09286	Q9M0L0	500	2.5e-49	Dehydration-responsive element-binding protein 1A OS=Arabidopsis thaliana GN=DREB1A PE=1 SV=2	PF00847	AP2 domain	GO:0006355	regulation of transcription, DNA-templated	GO:0003700	transcription factor activity, sequence-specific DNA binding	GO:0005667	transcription factor complex	--	--
Cluster-10611.197525_4	AP2-EREBP	Cluster-10611.197525	53.17	242.24	92.7	41.37	45.38	43.57	11.61	9.23	6.09	86.43	181.37	118.37	42.94	30.23	26.49	29.3	48.19	30.74	671	747049570	XP_011070834.1	1048	3.8e-112	PREDICTED: AP2/ERF and B3 domain-containing transcription factor RAV1-like [Sesamum indicum]	747049569	XM_011072532.1	195	1.16301e-95	PREDICTED: Sesamum indicum AP2/ERF and B3 domain-containing transcription factor RAV1-like (LOC105156414), mRNA	K09287	RAV	RAV-like factor	http://www.genome.jp/dbget-bin/www_bget?ko:K09287	Q9ZWM9	892	6.6e-95	AP2/ERF and B3 domain-containing transcription factor RAV1 OS=Arabidopsis thaliana GN=RAV1 PE=1 SV=1	PF02362//PF00847	B3 DNA binding domain//AP2 domain	GO:0006355	regulation of transcription, DNA-templated	GO:0003700//GO:0003677	transcription factor activity, sequence-specific DNA binding//DNA binding	GO:0005667	transcription factor complex	--	--
Cluster-10611.198311_2	AP2-EREBP	Cluster-10611.198311	124.71	41.99	59.05	59.57	66.08	51.31	11.09	9.37	8.77	34.74	27.61	32.46	96.53	50.54	61.5	11.66	5.71	13.58	413	747054461	XP_011073438.1	399	4.2e-37	PREDICTED: ethylene-responsive transcription factor WIN1-like [Sesamum indicum]	747054460	XM_011075136.1	203	2.4785e-100	PREDICTED: Sesamum indicum ethylene-responsive transcription factor WIN1-like (LOC105158389), mRNA	--	--	--	--	Q9XI33	350	2.9e-32	Ethylene-responsive transcription factor WIN1 OS=Arabidopsis thaliana GN=WIN1 PE=2 SV=1	PF00847	AP2 domain	GO:0006355	regulation of transcription, DNA-templated	GO:0003700	transcription factor activity, sequence-specific DNA binding	GO:0005667	transcription factor complex	--	--
Cluster-10611.199092_2	AP2-EREBP	Cluster-10611.199092	189.43	1026.26	394.1	137.57	305.55	356.81	147.38	63.65	72.64	490.61	838.61	688.03	275.43	215.23	149.68	202.75	178.49	236.72	471	747104259	XP_011100355.1	492	8e-48	PREDICTED: ethylene-responsive transcription factor 4-like [Sesamum indicum]	747104258	XM_011102053.1	166	1.05698e-79	PREDICTED: Sesamum indicum ethylene-responsive transcription factor 4-like (LOC105178559), mRNA	--	--	--	--	Q9LW49	333	3e-30	Ethylene-responsive transcription factor 4 OS=Nicotiana sylvestris GN=ERF4 PE=2 SV=1	PF00847	AP2 domain	GO:0006355	regulation of transcription, DNA-templated	GO:0003700	transcription factor activity, sequence-specific DNA binding	GO:0005667	transcription factor complex	--	--
Cluster-10611.199155_5	AP2-EREBP	Cluster-10611.199155	98.47	322.29	208.64	103.57	104.27	144.49	78.1	40.54	57.6	269.79	405.07	340.07	74.52	140.97	79.83	74.92	64.17	56.63	562	747055828	XP_011074161.1	366	3.9e-33	PREDICTED: ethylene-responsive transcription factor RAP2-13 [Sesamum indicum]	848912285	XM_012998971.1	133	2.81636e-61	PREDICTED: Erythranthe guttatus ethylene-responsive transcription factor RAP2-13-like (LOC105973929), mRNA	K09286	EREBP	EREBP-like factor	http://www.genome.jp/dbget-bin/www_bget?ko:K09286	Q8H1E4	326	2.4e-29	Ethylene-responsive transcription factor RAP2-4 OS=Arabidopsis thaliana GN=RAP2-4 PE=1 SV=1	PF00847	AP2 domain	GO:0006355	regulation of transcription, DNA-templated	GO:0003700	transcription factor activity, sequence-specific DNA binding	GO:0005667	transcription factor complex	--	--
Cluster-10611.199290_3	AP2-EREBP	Cluster-10611.199290	235.85	205.83	190.97	250.9	228.22	265.71	296.37	269.12	280.02	189.84	173.66	174.63	323.43	236.87	255.73	344.32	304.75	361.39	469	848882914	XP_012841774.1	488	2.3e-47	PREDICTED: ethylene-responsive transcription factor 3 [Erythranthe guttatus]>gi|604328002|gb|EYU33670.1| hypothetical protein MIMGU_mgv1a013001mg [Erythranthe guttata]	848882913	XM_012986320.1	219	3.62694e-109	PREDICTED: Erythranthe guttatus ethylene-responsive transcription factor 3 (LOC105962049), mRNA	K09286	EREBP	EREBP-like factor	http://www.genome.jp/dbget-bin/www_bget?ko:K09286	Q9SXS8	345	1.2e-31	Ethylene-responsive transcription factor 3 OS=Nicotiana tabacum GN=ERF3 PE=2 SV=1	PF00847	AP2 domain	GO:0006355	regulation of transcription, DNA-templated	GO:0003700	transcription factor activity, sequence-specific DNA binding	GO:0005667	transcription factor complex	--	--
Cluster-10611.200869_1	AP2-EREBP	Cluster-10611.200869	13.14	712.44	103.14	53.87	142.91	240.58	13.79	6.83	3.64	146.88	460.35	322.91	111.38	121.81	40.42	55.23	30.19	38.24	781	747092238	XP_011093871.1	607	6.1e-61	PREDICTED: ethylene-responsive transcription factor ERF017-like [Sesamum indicum]	297839368	XM_002887520.1	48	7.10583e-14	Arabidopsis lyrata subsp. lyrata hypothetical protein, mRNA	--	--	--	--	Q84QC2	310	2.4e-27	Ethylene-responsive transcription factor ERF017 OS=Arabidopsis thaliana GN=ERF017 PE=2 SV=1	PF00847	AP2 domain	GO:0006355	regulation of transcription, DNA-templated	GO:0003700	transcription factor activity, sequence-specific DNA binding	GO:0005667	transcription factor complex	--	--
Cluster-10611.200870_1	AP2-EREBP	Cluster-10611.200870	15.22	625.13	124.72	72.26	137.38	235.92	21.61	1.93	1.51	166.72	374.87	284.11	110.77	95.78	65.21	60.33	26.41	37.22	291	604311832	EYU25826.1	296	2.6e-25	hypothetical protein MIMGU_mgv1a026977mg, partial [Erythranthe guttata]	297839368	XM_002887520.1	48	2.45499e-14	Arabidopsis lyrata subsp. lyrata hypothetical protein, mRNA	--	--	--	--	Q9C591	251	6e-21	Ethylene-responsive transcription factor ERF016 OS=Arabidopsis thaliana GN=ERF016 PE=2 SV=1	PF00847	AP2 domain	GO:0006355	regulation of transcription, DNA-templated	GO:0003700	transcription factor activity, sequence-specific DNA binding	GO:0005667	transcription factor complex	--	--
Cluster-10611.201282_1	AP2-EREBP	Cluster-10611.201282	1.24	3.47	3.26	5.93	3.51	11.34	5.59	8.35	6.11	1.74	3.13	1.77	5.28	6.8	4.71	2.17	3.84	4.67	839	729314493	XP_010531253.1	388	1.6e-35	PREDICTED: floral homeotic protein APETALA 2-like [Tarenaya hassleriana]	28894444	AY223519.1	160	4.20372e-76	Antirrhinum majus LIPLESS2 (lip2) mRNA, complete cds	K09284	AP2	AP2-like factor, euAP2 lineage	http://www.genome.jp/dbget-bin/www_bget?ko:K09284	P47927	376	5.6e-35	Floral homeotic protein APETALA 2 OS=Arabidopsis thaliana GN=AP2 PE=1 SV=1	PF00847	AP2 domain	GO:0006355	regulation of transcription, DNA-templated	GO:0003700	transcription factor activity, sequence-specific DNA binding	GO:0005667	transcription factor complex	--	--
Cluster-10611.201477_1	AP2-EREBP	Cluster-10611.201477	22.71	13.24	11.79	15.49	9.68	10.83	1.12	1.75	2.74	45.51	31.94	12.36	12.05	12.34	20.38	1.37	1.59	0.86	830	747044588	XP_011089857.1	754	5.9e-78	PREDICTED: ethylene-responsive transcription factor ERF034 [Sesamum indicum]	848887372	XM_012988468.1	52	4.52501e-16	PREDICTED: Erythranthe guttatus ethylene-responsive transcription factor ERF034 (LOC105963966), mRNA	--	--	--	--	Q8LBQ7	467	1.6e-45	Ethylene-responsive transcription factor ERF034 OS=Arabidopsis thaliana GN=ERF034 PE=2 SV=2	PF00847	AP2 domain	GO:0006355	regulation of transcription, DNA-templated	GO:0003700	transcription factor activity, sequence-specific DNA binding	GO:0005667	transcription factor complex	--	--
Cluster-10611.202492_2	AP2-EREBP	Cluster-10611.202492	5.52	53.58	20.02	10.3	16.58	15.02	7.32	3.44	2.92	25.46	29.75	33.55	14.35	15.02	9.82	9.09	6.07	10.16	818	747104259	XP_011100355.1	280	5.3e-23	PREDICTED: ethylene-responsive transcription factor 4-like [Sesamum indicum]	747104258	XM_011102053.1	129	6.99775e-59	PREDICTED: Sesamum indicum ethylene-responsive transcription factor 4-like (LOC105178559), mRNA	--	--	--	--	Q9LW49	260	1.5e-21	Ethylene-responsive transcription factor 4 OS=Nicotiana sylvestris GN=ERF4 PE=2 SV=1	PF00847	AP2 domain	GO:0006355	regulation of transcription, DNA-templated	GO:0003700	transcription factor activity, sequence-specific DNA binding	GO:0005667	transcription factor complex	--	--
Cluster-10611.202495_4	AP2-EREBP	Cluster-10611.202495	0.61	12.61	2.09	0.23	2.04	3.42	0.38	0.77	0.75	1.74	6.56	4.83	1.36	0.79	0.95	0.74	0.53	1.85	1531	747104259	XP_011100355.1	496	8.9e-48	PREDICTED: ethylene-responsive transcription factor 4-like [Sesamum indicum]	747104258	XM_011102053.1	152	2.1868e-71	PREDICTED: Sesamum indicum ethylene-responsive transcription factor 4-like (LOC105178559), mRNA	--	--	--	--	Q40477	257	6.5e-21	Ethylene-responsive transcription factor 4 OS=Nicotiana tabacum GN=ERF4 PE=1 SV=1	PF00847	AP2 domain	GO:0006355	regulation of transcription, DNA-templated	GO:0003700	transcription factor activity, sequence-specific DNA binding	GO:0005667	transcription factor complex	--	--
Cluster-10611.20263_5	AP2-EREBP	Cluster-10611.20263	1.05	3.14	1.29	0.68	1.25	1.41	3.65	3.21	1.77	1.27	2.59	3.79	2.11	2.26	0.89	9.36	8.46	4.49	1134	747060053	XP_011076437.1	714	3.5e-73	PREDICTED: LOW QUALITY PROTEIN: ethylene-responsive transcription factor 2-like [Sesamum indicum]	848925166	XM_013003124.1	229	2.52547e-114	PREDICTED: Erythranthe guttatus ethylene-responsive transcription factor 2-like (LOC105977756), mRNA	K09286	EREBP	EREBP-like factor	http://www.genome.jp/dbget-bin/www_bget?ko:K09286	Q9LW50	612	3.3e-62	Ethylene-responsive transcription factor 2 OS=Nicotiana sylvestris GN=ERF2 PE=2 SV=1	PF00847	AP2 domain	GO:0006355	regulation of transcription, DNA-templated	GO:0003700	transcription factor activity, sequence-specific DNA binding	GO:0005667	transcription factor complex	--	--
Cluster-10611.202641_4	AP2-EREBP	Cluster-10611.202641	65.19	154.28	53.33	20.16	23.03	20.36	9.25	5.79	3.7	62.66	99.4	91.32	15.07	13.44	4.56	15.95	25.9	12.29	680	747049570	XP_011070834.1	1050	2.3e-112	PREDICTED: AP2/ERF and B3 domain-containing transcription factor RAV1-like [Sesamum indicum]	848864886	XM_012977710.1	239	4.0946e-120	PREDICTED: Erythranthe guttatus AP2/ERF and B3 domain-containing transcription factor RAV1-like (LOC105954040), mRNA	K09287	RAV	RAV-like factor	http://www.genome.jp/dbget-bin/www_bget?ko:K09287	Q9ZWM9	899	1e-95	AP2/ERF and B3 domain-containing transcription factor RAV1 OS=Arabidopsis thaliana GN=RAV1 PE=1 SV=1	PF02362//PF00847	B3 DNA binding domain//AP2 domain	GO:0006355	regulation of transcription, DNA-templated	GO:0003677//GO:0003700	DNA binding//transcription factor activity, sequence-specific DNA binding	GO:0005667	transcription factor complex	--	--
Cluster-10611.203360_2	AP2-EREBP	Cluster-10611.203360	4.45	13.8	30.26	4.86	8.29	9.26	15.21	2.24	2.44	41.91	68.76	24.5	1.99	2.05	0.37	3.05	1.51	7.99	676	747081931	XP_011088263.1	394	2.6e-36	PREDICTED: ethylene-responsive transcription factor ERF109-like [Sesamum indicum]	747081930	XM_011089961.1	125	9.58882e-57	PREDICTED: Sesamum indicum ethylene-responsive transcription factor ERF109-like (LOC105169546), mRNA	--	--	--	--	Q9SZ06	362	1.9e-33	Ethylene-responsive transcription factor ERF109 OS=Arabidopsis thaliana GN=ERF109 PE=1 SV=1	PF00847	AP2 domain	GO:0006355	regulation of transcription, DNA-templated	GO:0003700	transcription factor activity, sequence-specific DNA binding	GO:0005667	transcription factor complex	--	--
Cluster-10611.203728_0	AP2-EREBP	Cluster-10611.203728	378.68	114.2	163.56	198.05	161.37	160.22	19.43	29.02	15.84	128.97	108.79	102.21	289.6	157.54	173.76	29.55	13.69	24.82	994	747054461	XP_011073438.1	435	6.9e-41	PREDICTED: ethylene-responsive transcription factor WIN1-like [Sesamum indicum]	747054460	XM_011075136.1	195	1.75273e-95	PREDICTED: Sesamum indicum ethylene-responsive transcription factor WIN1-like (LOC105158389), mRNA	--	--	--	--	Q9XI33	339	1.3e-30	Ethylene-responsive transcription factor WIN1 OS=Arabidopsis thaliana GN=WIN1 PE=2 SV=1	PF00847	AP2 domain	GO:0006355	regulation of transcription, DNA-templated	GO:0003700	transcription factor activity, sequence-specific DNA binding	GO:0005667	transcription factor complex	--	--
Cluster-10611.203729_0	AP2-EREBP	Cluster-10611.203729	82.61	14.77	35.84	41.78	35.2	26.79	6.87	9.03	8.76	28.18	19.53	23.95	64.44	40.23	32.74	14.17	10.6	9.5	398	747054461	XP_011073438.1	353	8.8e-32	PREDICTED: ethylene-responsive transcription factor WIN1-like [Sesamum indicum]	747054460	XM_011075136.1	187	1.86659e-91	PREDICTED: Sesamum indicum ethylene-responsive transcription factor WIN1-like (LOC105158389), mRNA	--	--	--	--	Q9XI33	315	3.2e-28	Ethylene-responsive transcription factor WIN1 OS=Arabidopsis thaliana GN=WIN1 PE=2 SV=1	PF00847	AP2 domain	GO:0006355	regulation of transcription, DNA-templated	GO:0003700	transcription factor activity, sequence-specific DNA binding	GO:0005667	transcription factor complex	--	--
Cluster-10611.204304_2	AP2-EREBP	Cluster-10611.204304	18.26	27.31	19.87	38.53	37.53	42.64	25.15	24.04	20.97	17.2	17.84	14.32	20.18	21.61	23.1	12.72	18.47	15.21	1456	747098471	XP_011097250.1	633	1.1e-63	PREDICTED: floral homeotic protein APETALA 2-like isoform X2 [Sesamum indicum]	747098470	XM_011098948.1	161	2.06252e-76	PREDICTED: Sesamum indicum floral homeotic protein APETALA 2-like (LOC105176219), transcript variant X2, mRNA	K09284	AP2	AP2-like factor, euAP2 lineage	http://www.genome.jp/dbget-bin/www_bget?ko:K09284	P47927	402	9.4e-38	Floral homeotic protein APETALA 2 OS=Arabidopsis thaliana GN=AP2 PE=1 SV=1	PF00847	AP2 domain	GO:0006355	regulation of transcription, DNA-templated	GO:0003700	transcription factor activity, sequence-specific DNA binding	GO:0005667	transcription factor complex	--	--
Cluster-10611.204933_1	AP2-EREBP	Cluster-10611.204933	1.27	3.22	6.02	1.68	2.4	2.21	3.26	0.5	0.68	16.83	26.81	11.45	0.97	1.26	0.69	1.04	1.01	2.65	1533	747081931	XP_011088263.1	409	1.1e-37	PREDICTED: ethylene-responsive transcription factor ERF109-like [Sesamum indicum]	747089841	XM_011094273.1	74	5.01591e-28	PREDICTED: Sesamum indicum ethylene-responsive transcription factor ERF109-like (LOC105172721), mRNA	--	--	--	--	Q9SZ06	266	5.9e-22	Ethylene-responsive transcription factor ERF109 OS=Arabidopsis thaliana GN=ERF109 PE=1 SV=1	PF00847//PF01363//PF03136	AP2 domain//FYVE zinc finger//Pup-ligase protein	GO:0010498//GO:0019941//GO:0006355	proteasomal protein catabolic process//modification-dependent protein catabolic process//regulation of transcription, DNA-templated	GO:0003700//GO:0046872	transcription factor activity, sequence-specific DNA binding//metal ion binding	GO:0005667	transcription factor complex	--	--
Cluster-10611.206282_4	AP2-EREBP	Cluster-10611.206282	41.86	257.58	98.01	59.7	78.13	104.02	30.71	18.47	17.57	105.45	167.09	146.73	72.59	60.57	38.52	62.9	40.43	48.92	1104	747104259	XP_011100355.1	496	6.4e-48	PREDICTED: ethylene-responsive transcription factor 4-like [Sesamum indicum]	747104258	XM_011102053.1	152	1.56458e-71	PREDICTED: Sesamum indicum ethylene-responsive transcription factor 4-like (LOC105178559), mRNA	--	--	--	--	Q40477	257	4.7e-21	Ethylene-responsive transcription factor 4 OS=Nicotiana tabacum GN=ERF4 PE=1 SV=1	PF00847	AP2 domain	GO:0006355	regulation of transcription, DNA-templated	GO:0003700	transcription factor activity, sequence-specific DNA binding	GO:0005667	transcription factor complex	--	--
Cluster-10611.206286_4	AP2-EREBP	Cluster-10611.206286	202.58	573.96	287.79	147.95	311.46	151.59	73.87	55.7	40.61	459.94	391.44	437.38	418.49	227.21	142.93	89.12	98.34	259.53	217	470115311	XP_004293846.1	170	8e-11	PREDICTED: ethylene-responsive transcription factor 4 [Fragaria vesca subsp. vesca]	645167071	KJ727706.1	54	8.13499e-18	Zea mays clone pUT5645 AP2-EREBP transcription factor (EREB209) gene, partial cds	K09286	EREBP	EREBP-like factor	http://www.genome.jp/dbget-bin/www_bget?ko:K09286	Q9LW49	155	6.1e-10	Ethylene-responsive transcription factor 4 OS=Nicotiana sylvestris GN=ERF4 PE=2 SV=1	PF00906//PF00847	Hepatitis core antigen//AP2 domain	GO:0009405//GO:0006355	pathogenesis//regulation of transcription, DNA-templated	GO:0003700//GO:0005198	transcription factor activity, sequence-specific DNA binding//structural molecule activity	GO:0005667	transcription factor complex	--	--
Cluster-10611.206334_5	AP2-EREBP	Cluster-10611.206334	2.24	1.97	1.85	1.88	1.51	1.15	0.3	0.11	0.5	2.17	1.87	1.64	0.91	1.32	1.22	0.85	0.54	0.96	1164	762060751	AJQ20653.1	1089	1.2e-116	AP10/EREBP Transcription Factors [Salvia miltiorrhiza]	747061137	XM_011078724.1	313	5.22593e-161	PREDICTED: Sesamum indicum ethylene-responsive transcription factor RAP2-7 (LOC105161130), transcript variant X3, mRNA	K09284	AP2	AP2-like factor, euAP2 lineage	http://www.genome.jp/dbget-bin/www_bget?ko:K09284	Q9SK03	648	2.2e-66	Ethylene-responsive transcription factor RAP2-7 OS=Arabidopsis thaliana GN=RAP2-7 PE=2 SV=2	PF00847	AP2 domain	GO:0006355	regulation of transcription, DNA-templated	GO:0003700	transcription factor activity, sequence-specific DNA binding	GO:0005667	transcription factor complex	--	--
Cluster-10611.206911_4	AP2-EREBP	Cluster-10611.206911	54.28	42.79	45.72	47.66	53.05	49.15	86.52	79.37	83.85	45.51	39.25	32	63.66	62.3	48.06	103.78	99.72	90.55	447	747095173	XP_011095450.1	314	3.3e-27	PREDICTED: ethylene-responsive transcription factor 3-like [Sesamum indicum]	848898044	XM_012993672.1	125	6.18539e-57	PREDICTED: Erythranthe guttatus ethylene-responsive transcription factor 3-like (LOC105968958), mRNA	K09286	EREBP	EREBP-like factor	http://www.genome.jp/dbget-bin/www_bget?ko:K09286	Q9SXS8	269	7.6e-23	Ethylene-responsive transcription factor 3 OS=Nicotiana tabacum GN=ERF3 PE=2 SV=1	PF00847	AP2 domain	GO:0006355	regulation of transcription, DNA-templated	GO:0003700	transcription factor activity, sequence-specific DNA binding	GO:0005667	transcription factor complex	--	--
Cluster-10611.206919_1	AP2-EREBP	Cluster-10611.206919	11.43	6.8	8.05	7.4	7.39	8.75	14.05	16.02	15.44	9.09	11.82	10.82	10.06	14.25	10.89	21.21	24.18	23.69	1260	848898045	XP_012849126.1	424	1.6e-39	PREDICTED: ethylene-responsive transcription factor 3-like [Erythranthe guttatus]>gi|604314666|gb|EYU27372.1| hypothetical protein MIMGU_mgv1a013229mg [Erythranthe guttata]	848898044	XM_012993672.1	318	9.42152e-164	PREDICTED: Erythranthe guttatus ethylene-responsive transcription factor 3-like (LOC105968958), mRNA	K09286	EREBP	EREBP-like factor	http://www.genome.jp/dbget-bin/www_bget?ko:K09286	Q9SXS8	336	3.7e-30	Ethylene-responsive transcription factor 3 OS=Nicotiana tabacum GN=ERF3 PE=2 SV=1	PF01405//PF00847	Photosystem II reaction centre T protein//AP2 domain	GO:0015979//GO:0006355	photosynthesis//regulation of transcription, DNA-templated	GO:0003700	transcription factor activity, sequence-specific DNA binding	GO:0005667//GO:0009523//GO:0016020//GO:0009539	transcription factor complex//photosystem II//membrane//photosystem II reaction center	--	--
Cluster-10611.206930_4	AP2-EREBP	Cluster-10611.206930	0	0	0	0	0	0	0	0	0	5.82	5.42	4.13	6.26	6.8	6.88	7.95	6.23	9.19	717	747095173	XP_011095450.1	273	3e-22	PREDICTED: ethylene-responsive transcription factor 3-like [Sesamum indicum]	848898044	XM_012993672.1	128	2.1926e-58	PREDICTED: Erythranthe guttatus ethylene-responsive transcription factor 3-like (LOC105968958), mRNA	K09286	EREBP	EREBP-like factor	http://www.genome.jp/dbget-bin/www_bget?ko:K09286	Q9SXS8	249	2.6e-20	Ethylene-responsive transcription factor 3 OS=Nicotiana tabacum GN=ERF3 PE=2 SV=1	PF00847	AP2 domain	GO:0006355	regulation of transcription, DNA-templated	GO:0003700	transcription factor activity, sequence-specific DNA binding	GO:0005667	transcription factor complex	--	--
Cluster-10611.206931_3	AP2-EREBP	Cluster-10611.206931	12.87	9.87	14.46	16.35	14.29	14.46	48.06	35.92	46.32	8.66	7.12	7.32	8.82	7.46	7.17	15.89	15.04	14.83	734	747095173	XP_011095450.1	273	3.1e-22	PREDICTED: ethylene-responsive transcription factor 3-like [Sesamum indicum]	848898044	XM_012993672.1	128	2.24718e-58	PREDICTED: Erythranthe guttatus ethylene-responsive transcription factor 3-like (LOC105968958), mRNA	K09286	EREBP	EREBP-like factor	http://www.genome.jp/dbget-bin/www_bget?ko:K09286	Q9SXS8	249	2.6e-20	Ethylene-responsive transcription factor 3 OS=Nicotiana tabacum GN=ERF3 PE=2 SV=1	PF00847	AP2 domain	GO:0006355	regulation of transcription, DNA-templated	GO:0003700	transcription factor activity, sequence-specific DNA binding	GO:0005667	transcription factor complex	--	--
Cluster-10611.208979_1	AP2-EREBP	Cluster-10611.208979	1.74	7.66	2.19	0.81	0.39	0.39	0.29	0.35	0.06	3.7	3.35	4.22	1.16	0.3	1.94	0.3	0.05	0.32	1451	848867170	XP_012834244.1	639	2.2e-64	PREDICTED: ethylene-responsive transcription factor CRF2-like [Erythranthe guttatus]>gi|604336210|gb|EYU40041.1| hypothetical protein MIMGU_mgv1a019113mg [Erythranthe guttata]	747068245	XM_011082571.1	132	2.71568e-60	PREDICTED: Sesamum indicum ethylene-responsive transcription factor CRF2-like (LOC105164024), mRNA	--	--	--	--	Q9FK12	389	3e-36	Ethylene-responsive transcription factor CRF3 OS=Arabidopsis thaliana GN=CRF3 PE=1 SV=1	PF00847//PF03390	AP2 domain//2-hydroxycarboxylate transporter family	GO:0006355//GO:0015711	regulation of transcription, DNA-templated//organic anion transport	GO:0008514//GO:0003700	organic anion transmembrane transporter activity//transcription factor activity, sequence-specific DNA binding	GO:0005667//GO:0016021	transcription factor complex//integral component of membrane	--	--
Cluster-10611.209252_3	AP2-EREBP	Cluster-10611.209252	1.15	11.61	10.78	0.35	8.03	3.69	12.31	2.69	1.62	41.5	68.65	19.08	3.31	2.58	0.31	4.3	2.53	6.32	1099	747068550	XP_011081035.1	589	1.1e-58	PREDICTED: dehydration-responsive element-binding protein 1D-like [Sesamum indicum]	848869680	XM_012980007.1	148	2.60585e-69	PREDICTED: Erythranthe guttatus dehydration-responsive element-binding protein 1E-like (LOC105956171), mRNA	--	--	--	--	Q9LN86	384	8.7e-36	Dehydration-responsive element-binding protein 1F OS=Arabidopsis thaliana GN=DREB1F PE=2 SV=1	PF00847	AP2 domain	GO:0006355	regulation of transcription, DNA-templated	GO:0003700	transcription factor activity, sequence-specific DNA binding	GO:0005667	transcription factor complex	--	--
Cluster-10611.209859_3	AP2-EREBP	Cluster-10611.209859	7.06	23.94	7.92	11.06	2.89	9.12	2.05	3.45	2.43	10.63	28.42	17.75	4.41	6.9	6.16	7.61	4.5	3.25	452	338784258	AEI98834.1	323	3e-28	dehydration responsive element binding protein 3 [Solanum tuberosum]	695026036	XM_009402017.1	104	2.95404e-45	PREDICTED: Musa acuminata subsp. malaccensis ethylene-responsive transcription factor ERF053-like (LOC103984509), mRNA	K09286	EREBP	EREBP-like factor	http://www.genome.jp/dbget-bin/www_bget?ko:K09286	Q8H1E4	294	9.8e-26	Ethylene-responsive transcription factor RAP2-4 OS=Arabidopsis thaliana GN=RAP2-4 PE=1 SV=1	PF00847	AP2 domain	GO:0006355	regulation of transcription, DNA-templated	GO:0003700	transcription factor activity, sequence-specific DNA binding	GO:0005667	transcription factor complex	--	--
Cluster-10611.209878_2	AP2-EREBP	Cluster-10611.209878	106.74	631.14	273.5	102.46	194.73	240.4	54.86	7.74	27.51	625.12	891.26	613.2	321.96	209.05	146.19	148.39	164.26	187.59	335	747104259	XP_011100355.1	351	1.3e-31	PREDICTED: ethylene-responsive transcription factor 4-like [Sesamum indicum]	747104258	XM_011102053.1	163	3.3907e-78	PREDICTED: Sesamum indicum ethylene-responsive transcription factor 4-like (LOC105178559), mRNA	--	--	--	--	Q9LW49	273	2e-23	Ethylene-responsive transcription factor 4 OS=Nicotiana sylvestris GN=ERF4 PE=2 SV=1	PF00847	AP2 domain	GO:0006355	regulation of transcription, DNA-templated	GO:0003700	transcription factor activity, sequence-specific DNA binding	GO:0005667	transcription factor complex	--	--
Cluster-10611.210300_0	AP2-EREBP	Cluster-10611.210300	47.96	100.11	83.76	21.15	32.17	43.77	80.32	53.15	76.42	63.43	84.69	118.98	23.12	30.07	11.6	68.02	58.06	102.63	1199	848911447	XP_012854160.1	673	2.1e-68	PREDICTED: ethylene-responsive transcription factor ERF061 [Erythranthe guttatus]>gi|604304016|gb|EYU23366.1| hypothetical protein MIMGU_mgv1a019606mg [Erythranthe guttata]	747105518	XM_011102733.1	105	2.28027e-45	PREDICTED: Sesamum indicum ethylene-responsive transcription factor ERF061 (LOC105179134), mRNA	--	--	--	--	Q9C7W2	430	4.4e-41	Ethylene-responsive transcription factor ERF061 OS=Arabidopsis thaliana GN=ERF061 PE=2 SV=1	PF00847	AP2 domain	GO:0006355	regulation of transcription, DNA-templated	GO:0003700	transcription factor activity, sequence-specific DNA binding	GO:0005667	transcription factor complex	--	--
Cluster-10611.211513_3	AP2-EREBP	Cluster-10611.211513	0.6	0.17	0	0.43	0.23	0.05	3	1.66	2.22	0.09	0	0	0	0.26	0.26	2.96	1.84	0	1289	731397154	XP_010652782.1	609	5.9e-61	PREDICTED: transcription factor APETALA2 isoform X1 [Vitis vinifera]	747098470	XM_011098948.1	192	1.06487e-93	PREDICTED: Sesamum indicum floral homeotic protein APETALA 2-like (LOC105176219), transcript variant X2, mRNA	K09284	AP2	AP2-like factor, euAP2 lineage	http://www.genome.jp/dbget-bin/www_bget?ko:K09284	P47927	575	7.3e-58	Floral homeotic protein APETALA 2 OS=Arabidopsis thaliana GN=AP2 PE=1 SV=1	PF00847	AP2 domain	GO:0006355	regulation of transcription, DNA-templated	GO:0003700	transcription factor activity, sequence-specific DNA binding	GO:0005667	transcription factor complex	--	--
Cluster-10611.211729_2	AP2-EREBP	Cluster-10611.211729	1.41	25.13	36.34	0.65	12.57	16.87	41.45	1.69	3.51	67.42	77.88	34.98	6.02	3.63	0.66	7.79	4.7	44.4	1055	747059691	XP_011076239.1	458	1.6e-43	PREDICTED: LOW QUALITY PROTEIN: ethylene-responsive transcription factor ERF025 [Sesamum indicum]	--	--	--	--	--	--	--	--	--	Q9FJ90	339	1.4e-30	Ethylene-responsive transcription factor ERF025 OS=Arabidopsis thaliana GN=ERF025 PE=2 SV=1	PF00847	AP2 domain	GO:0006355	regulation of transcription, DNA-templated	GO:0003700	transcription factor activity, sequence-specific DNA binding	GO:0005667	transcription factor complex	--	--
Cluster-10611.213434_5	AP2-EREBP	Cluster-10611.213434	16.54	16.12	15.21	3.04	2.14	1.39	1.74	0.84	2.13	25.64	38	23.06	5.09	6.07	10.27	1.95	0.25	1.61	768	747071546	XP_011082648.1	509	1.4e-49	PREDICTED: ethylene-responsive transcription factor 14-like [Sesamum indicum]	747071545	XM_011084346.1	184	1.74585e-89	PREDICTED: Sesamum indicum ethylene-responsive transcription factor 14-like (LOC105165367), mRNA	--	--	--	--	Q94ID6	220	6.3e-17	Ethylene-responsive transcription factor 12 OS=Arabidopsis thaliana GN=ERF12 PE=2 SV=1	PF00847	AP2 domain	GO:0006355	regulation of transcription, DNA-templated	GO:0003700	transcription factor activity, sequence-specific DNA binding	GO:0005667	transcription factor complex	--	--
Cluster-10611.214410_1	AP2-EREBP	Cluster-10611.214410	92.06	63.36	60.58	90.04	63.25	62.96	191.33	214.72	225.95	104.78	72.1	67.17	112.29	86.94	99.99	99.59	130.41	139.9	329	747095173	XP_011095450.1	315	1.9e-27	PREDICTED: ethylene-responsive transcription factor 3-like [Sesamum indicum]	747099565	XM_011099537.1	136	3.39463e-63	PREDICTED: Sesamum indicum ethylene-responsive transcription factor 3-like (LOC105176663), mRNA	K09286	EREBP	EREBP-like factor	http://www.genome.jp/dbget-bin/www_bget?ko:K09286	Q9SXS8	263	2.8e-22	Ethylene-responsive transcription factor 3 OS=Nicotiana tabacum GN=ERF3 PE=2 SV=1	PF00847	AP2 domain	GO:0006355	regulation of transcription, DNA-templated	GO:0003700	transcription factor activity, sequence-specific DNA binding	GO:0005667	transcription factor complex	--	--
Cluster-10611.214411_1	AP2-EREBP	Cluster-10611.214411	25.97	21.46	15.29	22.8	21.58	21.25	32.41	23.52	28.16	22.29	19.62	15.73	32.43	22.68	22.94	54.36	43.93	46.95	1024	848898045	XP_012849126.1	424	1.3e-39	PREDICTED: ethylene-responsive transcription factor 3-like [Erythranthe guttatus]>gi|604314666|gb|EYU27372.1| hypothetical protein MIMGU_mgv1a013229mg [Erythranthe guttata]	848898044	XM_012993672.1	318	7.61652e-164	PREDICTED: Erythranthe guttatus ethylene-responsive transcription factor 3-like (LOC105968958), mRNA	K09286	EREBP	EREBP-like factor	http://www.genome.jp/dbget-bin/www_bget?ko:K09286	Q9SXS8	336	3e-30	Ethylene-responsive transcription factor 3 OS=Nicotiana tabacum GN=ERF3 PE=2 SV=1	PF00847	AP2 domain	GO:0006355	regulation of transcription, DNA-templated	GO:0003700	transcription factor activity, sequence-specific DNA binding	GO:0005667	transcription factor complex	--	--
Cluster-10611.214610_1	AP2-EREBP	Cluster-10611.214610	0.7	6.13	3.95	0	10.21	6.22	2.37	0	0.18	88.94	166.07	38.1	11.59	4.08	0	0.25	2.82	4.93	645	747081931	XP_011088263.1	350	3.2e-31	PREDICTED: ethylene-responsive transcription factor ERF109-like [Sesamum indicum]	747081930	XM_011089961.1	126	2.53732e-57	PREDICTED: Sesamum indicum ethylene-responsive transcription factor ERF109-like (LOC105169546), mRNA	--	--	--	--	Q9SZ06	321	1e-28	Ethylene-responsive transcription factor ERF109 OS=Arabidopsis thaliana GN=ERF109 PE=1 SV=1	PF00847	AP2 domain	GO:0006355	regulation of transcription, DNA-templated	GO:0003700	transcription factor activity, sequence-specific DNA binding	GO:0005667	transcription factor complex	--	--
Cluster-10611.214978_3	AP2-EREBP	Cluster-10611.214978	67.99	104.37	70.61	46.84	78.87	74.64	114.12	85.68	89.15	100.89	131.07	113.89	86.32	63.15	72.52	168.1	152.79	125.91	495	747053070	XP_011072679.1	585	1.4e-58	PREDICTED: ethylene-responsive transcription factor RAP2-12-like [Sesamum indicum]	747053069	XM_011074377.1	177	8.55791e-86	PREDICTED: Sesamum indicum ethylene-responsive transcription factor RAP2-12-like (LOC105157874), mRNA	K09286	EREBP	EREBP-like factor	http://www.genome.jp/dbget-bin/www_bget?ko:K09286	Q9LUM4	382	6.7e-36	Ethylene-responsive transcription factor RAP2-2 OS=Arabidopsis thaliana GN=RAP2-2 PE=1 SV=2	PF00847	AP2 domain	GO:0006355	regulation of transcription, DNA-templated	GO:0003700	transcription factor activity, sequence-specific DNA binding	GO:0005667	transcription factor complex	--	--
Cluster-10611.21614_2	AP2-EREBP	Cluster-10611.21614	1.17	2.69	2.16	2.36	0.8	1.31	1.09	0	0.68	1.25	1.42	1.25	0.4	0.77	1.79	0.5	0.58	0.39	1697	747042140	XP_011076888.1	521	1.2e-50	PREDICTED: ethylene-responsive transcription factor ERF118-like [Sesamum indicum]>gi|747042142|ref|XP_011076896.1| PREDICTED: ethylene-responsive transcription factor ERF118-like [Sesamum indicum]>gi|747042144|ref|XP_011076904.1| PREDICTED: ethylene-responsive transcription factor ERF118-like [Sesamum indicum]>gi|747042146|ref|XP_011076912.1| PREDICTED: ethylene-responsive transcription factor ER…	--	--	--	--	--	--	--	--	--	Q9LUA2	219	1.8e-16	Ethylene-responsive transcription factor ERF119 OS=Arabidopsis thaliana GN=ERF119 PE=2 SV=1	PF00847	AP2 domain	GO:0006355	regulation of transcription, DNA-templated	GO:0003700	transcription factor activity, sequence-specific DNA binding	GO:0005667	transcription factor complex	--	--
Cluster-10611.217179_3	AP2-EREBP	Cluster-10611.217179	0	0	0.28	0	0	0	0	0.69	0.98	0	0	0	0.22	0	0	1.95	1.63	0.11	1208	747098471	XP_011097250.1	786	1.7e-81	PREDICTED: floral homeotic protein APETALA 2-like isoform X2 [Sesamum indicum]	747098470	XM_011098948.1	250	5.70525e-126	PREDICTED: Sesamum indicum floral homeotic protein APETALA 2-like (LOC105176219), transcript variant X2, mRNA	K09284	AP2	AP2-like factor, euAP2 lineage	http://www.genome.jp/dbget-bin/www_bget?ko:K09284	P47927	641	1.5e-65	Floral homeotic protein APETALA 2 OS=Arabidopsis thaliana GN=AP2 PE=1 SV=1	PF00847	AP2 domain	GO:0006355	regulation of transcription, DNA-templated	GO:0003700	transcription factor activity, sequence-specific DNA binding	GO:0005667	transcription factor complex	--	--
Cluster-10611.217468_4	AP2-EREBP	Cluster-10611.217468	0	0.47	0.57	0	0	0	1.55	0	0.31	0.39	0.54	1.31	0	0	0	0.33	1.49	0	1359	848926005	XP_012858842.1	458	2e-43	PREDICTED: dehydration-responsive element-binding protein 2A-like [Erythranthe guttatus]>gi|604300224|gb|EYU20067.1| hypothetical protein MIMGU_mgv1a010327mg [Erythranthe guttata]	593698931	XM_007149869.1	94	3.37899e-39	Phaseolus vulgaris hypothetical protein (PHAVU_005G111200g) mRNA, complete cds	K09286	EREBP	EREBP-like factor	http://www.genome.jp/dbget-bin/www_bget?ko:K09286	O82132	280	1.2e-23	Dehydration-responsive element-binding protein 2A OS=Arabidopsis thaliana GN=DREB2A PE=1 SV=1	PF00816//PF00847	H-NS histone family//AP2 domain	GO:0006355	regulation of transcription, DNA-templated	GO:0003677//GO:0003700	DNA binding//transcription factor activity, sequence-specific DNA binding	GO:0005622//GO:0005667	intracellular//transcription factor complex	--	--
Cluster-10611.217469_4	AP2-EREBP	Cluster-10611.217469	4.77	46.79	17.19	3.93	10.9	12.07	12.94	9.14	12.1	24.47	58.59	59.75	9.26	7.59	7.6	14.54	10.25	19.88	1367	848926005	XP_012858842.1	478	9.7e-46	PREDICTED: dehydration-responsive element-binding protein 2A-like [Erythranthe guttatus]>gi|604300224|gb|EYU20067.1| hypothetical protein MIMGU_mgv1a010327mg [Erythranthe guttata]	593698931	XM_007149869.1	93	1.22264e-38	Phaseolus vulgaris hypothetical protein (PHAVU_005G111200g) mRNA, complete cds	K09286	EREBP	EREBP-like factor	http://www.genome.jp/dbget-bin/www_bget?ko:K09286	O82132	284	4.3e-24	Dehydration-responsive element-binding protein 2A OS=Arabidopsis thaliana GN=DREB2A PE=1 SV=1	PF00847	AP2 domain	GO:0006355	regulation of transcription, DNA-templated	GO:0003700	transcription factor activity, sequence-specific DNA binding	GO:0005667	transcription factor complex	--	--
Cluster-10611.221120_5	AP2-EREBP	Cluster-10611.221120	22.53	20.37	18.73	2.95	2.1	4.04	0.99	0.97	2.7	27.43	42.63	20.1	2.97	3.79	7.05	1.95	1.97	1.49	559	747071546	XP_011082648.1	397	9.8e-37	PREDICTED: ethylene-responsive transcription factor 14-like [Sesamum indicum]	747071545	XM_011084346.1	114	1.02154e-50	PREDICTED: Sesamum indicum ethylene-responsive transcription factor 14-like (LOC105165367), mRNA	--	--	--	--	Q9SAD4	200	9.6e-15	Ethylene-responsive transcription factor ESR1 OS=Arabidopsis thaliana GN=ESR1 PE=1 SV=1	PF00847	AP2 domain	GO:0006355	regulation of transcription, DNA-templated	GO:0003700	transcription factor activity, sequence-specific DNA binding	GO:0005667	transcription factor complex	--	--
Cluster-10611.221970_4	AP2-EREBP	Cluster-10611.221970	30.66	21.75	28.34	4.47	3.95	11.46	18.01	16.51	14.37	11.14	15.73	69.04	9.2	4.34	3.01	32.38	23.89	61.89	655	747042208	XP_011077234.1	905	1.4e-95	PREDICTED: AP2/ERF and B3 domain-containing transcription factor RAV1-like [Sesamum indicum]	848891951	XM_012990622.1	265	1.38596e-134	PREDICTED: Erythranthe guttatus AP2/ERF and B3 domain-containing transcription factor RAV1-like (LOC105966075), mRNA	K09287	RAV	RAV-like factor	http://www.genome.jp/dbget-bin/www_bget?ko:K09287	Q9ZWM9	754	6.5e-79	AP2/ERF and B3 domain-containing transcription factor RAV1 OS=Arabidopsis thaliana GN=RAV1 PE=1 SV=1	PF02362//PF00847	B3 DNA binding domain//AP2 domain	GO:0006355	regulation of transcription, DNA-templated	GO:0003700//GO:0003677	transcription factor activity, sequence-specific DNA binding//DNA binding	GO:0005667	transcription factor complex	--	--
Cluster-10611.221971_1	AP2-EREBP	Cluster-10611.221971	11.11	12.02	14.29	0.95	1.04	4.98	55.18	38.66	40.73	5.15	7.34	33.68	3.8	2.24	1.28	87.64	48.77	92.23	414	530891830	AGT55822.1	377	1.5e-34	tempranillo [Antirrhinum majus]	848891951	XM_012990622.1	139	9.39149e-65	PREDICTED: Erythranthe guttatus AP2/ERF and B3 domain-containing transcription factor RAV1-like (LOC105966075), mRNA	K09287	RAV	RAV-like factor	http://www.genome.jp/dbget-bin/www_bget?ko:K09287	Q9ZWM9	311	9.5e-28	AP2/ERF and B3 domain-containing transcription factor RAV1 OS=Arabidopsis thaliana GN=RAV1 PE=1 SV=1	PF00847	AP2 domain	GO:0006355	regulation of transcription, DNA-templated	GO:0003700	transcription factor activity, sequence-specific DNA binding	GO:0005667	transcription factor complex	--	--
Cluster-10611.222537_2	AP2-EREBP	Cluster-10611.222537	11.69	17.04	8.57	9.24	9.14	6.37	1	0.87	1.92	13.97	16.41	8.57	7.54	4.79	9.09	0.32	0.66	0.89	754	747096814	XP_011096343.1	673	1.3e-68	PREDICTED: ethylene-responsive transcription factor 12 [Sesamum indicum]	848898527	XM_012993929.1	166	1.73695e-79	PREDICTED: Erythranthe guttatus ethylene-responsive transcription factor 12 (LOC105969184), mRNA	--	--	--	--	Q94ID6	378	3e-35	Ethylene-responsive transcription factor 12 OS=Arabidopsis thaliana GN=ERF12 PE=2 SV=1	PF00847	AP2 domain	GO:0006355	regulation of transcription, DNA-templated	GO:0003700	transcription factor activity, sequence-specific DNA binding	GO:0005667	transcription factor complex	--	--
Cluster-10611.224482_2	AP2-EREBP	Cluster-10611.224482	0.65	0.99	2.76	0.76	1.27	0.42	0.39	0	0	44.56	69.71	37.99	2.05	1.79	2.69	1.02	1.64	2.05	644	747081931	XP_011088263.1	369	2e-33	PREDICTED: ethylene-responsive transcription factor ERF109-like [Sesamum indicum]	747081930	XM_011089961.1	125	9.11087e-57	PREDICTED: Sesamum indicum ethylene-responsive transcription factor ERF109-like (LOC105169546), mRNA	--	--	--	--	Q9SZ06	355	1.2e-32	Ethylene-responsive transcription factor ERF109 OS=Arabidopsis thaliana GN=ERF109 PE=1 SV=1	PF00847	AP2 domain	GO:0006355	regulation of transcription, DNA-templated	GO:0003700	transcription factor activity, sequence-specific DNA binding	GO:0005667	transcription factor complex	--	--
Cluster-10611.224483_1	AP2-EREBP	Cluster-10611.224483	0.31	5.49	5.79	0.15	6.07	5.35	2.3	0.14	0.31	40.14	77.25	16	5.82	0.97	0.34	0.33	1.16	4.46	765	747081931	XP_011088263.1	435	5.3e-41	PREDICTED: ethylene-responsive transcription factor ERF109-like [Sesamum indicum]	747089841	XM_011094273.1	71	1.13915e-26	PREDICTED: Sesamum indicum ethylene-responsive transcription factor ERF109-like (LOC105172721), mRNA	--	--	--	--	Q9SZ06	253	9.4e-21	Ethylene-responsive transcription factor ERF109 OS=Arabidopsis thaliana GN=ERF109 PE=1 SV=1	PF03136//PF01363//PF00847	Pup-ligase protein//FYVE zinc finger//AP2 domain	GO:0006355//GO:0010498//GO:0019941	regulation of transcription, DNA-templated//proteasomal protein catabolic process//modification-dependent protein catabolic process	GO:0003700//GO:0046872	transcription factor activity, sequence-specific DNA binding//metal ion binding	GO:0005667	transcription factor complex	--	--
Cluster-10611.224904_4	AP2-EREBP	Cluster-10611.224904	159.76	56.55	117.17	117.71	114.57	141.85	189.59	205.53	199.16	98.62	113.59	247.66	138.26	204.82	106.03	227.43	226.33	228.76	856	747099101	XP_011097593.1	535	1.5e-52	PREDICTED: ethylene-responsive transcription factor RAP2-4 [Sesamum indicum]	82749741	DQ211836.1	138	7.28521e-64	Broussonetia papyrifera putative dehydration-responsive element binding protein mRNA, complete cds	K09286	EREBP	EREBP-like factor	http://www.genome.jp/dbget-bin/www_bget?ko:K09286	Q8H1E4	411	5e-39	Ethylene-responsive transcription factor RAP2-4 OS=Arabidopsis thaliana GN=RAP2-4 PE=1 SV=1	PF00847	AP2 domain	GO:0006355	regulation of transcription, DNA-templated	GO:0003700	transcription factor activity, sequence-specific DNA binding	GO:0005667	transcription factor complex	--	--
Cluster-10611.225539_3	AP2-EREBP	Cluster-10611.225539	20.88	29.25	20.42	18.9	15.23	14.59	5.14	6.63	4.83	23.57	25.51	20.85	15.81	17.48	25.79	6.36	6.61	7.27	683	747101931	XP_011099110.1	510	9.5e-50	PREDICTED: floral homeotic protein APETALA 2-like isoform X1 [Sesamum indicum]	747101932	XM_011100809.1	113	4.54191e-50	PREDICTED: Sesamum indicum floral homeotic protein APETALA 2-like (LOC105177600), transcript variant X2, mRNA	K09284	AP2	AP2-like factor, euAP2 lineage	http://www.genome.jp/dbget-bin/www_bget?ko:K09284	P47927	357	7.3e-33	Floral homeotic protein APETALA 2 OS=Arabidopsis thaliana GN=AP2 PE=1 SV=1	PF06484//PF00847	Teneurin Intracellular Region//AP2 domain	GO:0007165//GO:0006355	signal transduction//regulation of transcription, DNA-templated	GO:0003700	transcription factor activity, sequence-specific DNA binding	GO:0005667//GO:0016021	transcription factor complex//integral component of membrane	--	--
Cluster-10611.225541_3	AP2-EREBP	Cluster-10611.225541	47.9	58.44	48.78	50.08	41.76	46.39	25.71	29.74	20.45	46.9	43.42	40.43	65.16	63.61	71.31	33.48	26.96	31.3	495	695094623	AIS82593.1	388	9.6e-36	APETALA 2, partial [Sesamum indicum]	747101932	XM_011100809.1	113	3.23424e-50	PREDICTED: Sesamum indicum floral homeotic protein APETALA 2-like (LOC105177600), transcript variant X2, mRNA	K09284	AP2	AP2-like factor, euAP2 lineage	http://www.genome.jp/dbget-bin/www_bget?ko:K09284	P47927	331	5.5e-30	Floral homeotic protein APETALA 2 OS=Arabidopsis thaliana GN=AP2 PE=1 SV=1	PF00847	AP2 domain	GO:0006355	regulation of transcription, DNA-templated	GO:0003700	transcription factor activity, sequence-specific DNA binding	GO:0005667	transcription factor complex	--	--
Cluster-10611.227500_1	AP2-EREBP	Cluster-10611.227500	33.69	32.97	28.62	17.25	16.07	13.72	4.97	7.14	5.89	31.6	37.5	27.42	11.91	8.14	16.15	5.6	6.97	5.61	871	762060739	AJQ20647.1	623	9.5e-63	AP4/EREBP Transcription Factors [Salvia miltiorrhiza]	762060738	KJ784455.1	361	0	Salvia miltiorrhiza AP4/EREBP Transcription Factors (WRI4) mRNA, complete cds	K09284	AP2	AP2-like factor, euAP2 lineage	http://www.genome.jp/dbget-bin/www_bget?ko:K09284	Q9SK03	271	8.8e-23	Ethylene-responsive transcription factor RAP2-7 OS=Arabidopsis thaliana GN=RAP2-7 PE=2 SV=2	PF00847	AP2 domain	GO:0006355	regulation of transcription, DNA-templated	GO:0003700	transcription factor activity, sequence-specific DNA binding	GO:0005667	transcription factor complex	--	--
Cluster-10611.233091_3	AP2-EREBP	Cluster-10611.233091	37.6	14.79	20.74	16.06	10.99	7.06	0.06	0	0	22.26	15.46	11.22	13.72	7.2	10.09	0.72	0	0	1050	762060741	AJQ20648.1	481	3.4e-46	AP5/EREBP Transcription Factors [Salvia miltiorrhiza]	762060740	KJ784456.1	167	6.81479e-80	Salvia miltiorrhiza AP5/EREBP Transcription Factors (WRI5) mRNA, complete cds	K09285	OVM, ANT	AP2-like factor, ANT lineage	http://www.genome.jp/dbget-bin/www_bget?ko:K09285	Q94AN4	287	1.5e-24	AP2-like ethylene-responsive transcription factor At1g16060 OS=Arabidopsis thaliana GN=At1g16060 PE=2 SV=1	PF00444	Ribosomal protein L36	GO:0006412//GO:0042254	translation//ribosome biogenesis	GO:0003735	structural constituent of ribosome	GO:0005622//GO:0005840	intracellular//ribosome	--	--
Cluster-10611.233094_3	AP2-EREBP	Cluster-10611.233094	15.91	7.31	8.32	3.53	2.5	2.95	0	0.13	0.12	6.8	7.54	6.56	4.7	4.02	4.3	0	0	0	818	762060741	AJQ20648.1	399	8.4e-37	AP5/EREBP Transcription Factors [Salvia miltiorrhiza]	762060740	KJ784456.1	137	2.4991e-63	Salvia miltiorrhiza AP5/EREBP Transcription Factors (WRI5) mRNA, complete cds	K09285	OVM, ANT	AP2-like factor, ANT lineage	http://www.genome.jp/dbget-bin/www_bget?ko:K09285	Q94AN4	205	3.7e-15	AP2-like ethylene-responsive transcription factor At1g16060 OS=Arabidopsis thaliana GN=At1g16060 PE=2 SV=1	PF00847	AP2 domain	GO:0006355	regulation of transcription, DNA-templated	GO:0003700	transcription factor activity, sequence-specific DNA binding	GO:0005667	transcription factor complex	--	--
Cluster-10611.233095_3	AP2-EREBP	Cluster-10611.233095	17.98	7.49	11.49	6.77	7.09	5.17	0.06	0.11	0	10.67	7.43	6.63	8.19	5.08	6.67	0	0.1	0.07	1041	762060741	AJQ20648.1	638	2.1e-64	AP5/EREBP Transcription Factors [Salvia miltiorrhiza]	762060740	KJ784456.1	281	2.8664e-143	Salvia miltiorrhiza AP5/EREBP Transcription Factors (WRI5) mRNA, complete cds	K09285	OVM, ANT	AP2-like factor, ANT lineage	http://www.genome.jp/dbget-bin/www_bget?ko:K09285	Q94AN4	581	1.2e-58	AP2-like ethylene-responsive transcription factor At1g16060 OS=Arabidopsis thaliana GN=At1g16060 PE=2 SV=1	PF00847	AP2 domain	GO:0006355	regulation of transcription, DNA-templated	GO:0003700	transcription factor activity, sequence-specific DNA binding	GO:0005667	transcription factor complex	--	--
Cluster-10611.235375_5	AP2-EREBP	Cluster-10611.235375	32.72	30.26	19.79	36.82	29.31	23.55	1.93	3.19	1.64	23.04	16.25	17.85	37.23	17.27	24.63	2.33	1.09	1.22	796	747052567	XP_011072408.1	540	3.7e-53	PREDICTED: dehydration-responsive element-binding protein 3 [Sesamum indicum]	848893997	XM_012991586.1	101	2.49869e-43	PREDICTED: Erythranthe guttatus ethylene-responsive transcription factor TINY-like (LOC105967022), mRNA	K09286	EREBP	EREBP-like factor	http://www.genome.jp/dbget-bin/www_bget?ko:K09286	Q9LYD3	429	3.8e-41	Dehydration-responsive element-binding protein 3 OS=Arabidopsis thaliana GN=DREB3 PE=2 SV=1	PF07941//PF00847	Potassium channel Kv1.4 tandem inactivation domain//AP2 domain	GO:0006813//GO:0006355	potassium ion transport//regulation of transcription, DNA-templated	GO:0030955//GO:0005249//GO:0003700	potassium ion binding//voltage-gated potassium channel activity//transcription factor activity, sequence-specific DNA binding	GO:0008076//GO:0005667//GO:0016021	voltage-gated potassium channel complex//transcription factor complex//integral component of membrane	--	--
Cluster-10611.236633_0	AP2-EREBP	Cluster-10611.236633	4.18	10.39	5.89	4.2	2.77	3.47	2.49	3.47	2.75	2.38	3.75	2.67	1.42	1.52	2.62	2.01	1.21	0.45	1251	747053019	XP_011072652.1	992	2.2e-105	PREDICTED: AP2-like ethylene-responsive transcription factor AIL1, partial [Sesamum indicum]	731401845	XM_010656140.1	177	2.25106e-85	PREDICTED: Vitis vinifera AP2-like ethylene-responsive transcription factor AIL1 (LOC100259954), mRNA	K09285	OVM, ANT	AP2-like factor, ANT lineage	http://www.genome.jp/dbget-bin/www_bget?ko:K09285	Q1PFE1	570	2.7e-57	AP2-like ethylene-responsive transcription factor AIL1 OS=Arabidopsis thaliana GN=AIL1 PE=2 SV=1	PF11837//PF00847	Domain of unknown function (DUF3357)//AP2 domain	GO:0006355//GO:0006012//GO:0005982//GO:0005985	regulation of transcription, DNA-templated//galactose metabolic process//starch metabolic process//sucrose metabolic process	GO:0003700//GO:0004575//GO:0004564	transcription factor activity, sequence-specific DNA binding//sucrose alpha-glucosidase activity//beta-fructofuranosidase activity	GO:0017177//GO:0005667	glucosidase II complex//transcription factor complex	--	--
Cluster-10611.236634_2	AP2-EREBP	Cluster-10611.236634	20.67	45.91	23.89	14.23	14.85	10.48	12.85	10.18	12.34	26.98	31.39	32.7	15.19	20.37	26.66	13.69	18.9	14.95	976	823255828	XP_012460575.1	635	4.3e-64	PREDICTED: AP2-like ethylene-responsive transcription factor AIL1 [Gossypium raimondii]>gi|763807972|gb|KJB74874.1| hypothetical protein B456_012G011800 [Gossypium raimondii]	778682588	XM_011653437.1	164	2.93968e-78	PREDICTED: Cucumis sativus AP2-like ethylene-responsive transcription factor AIL1 (LOC101205762), mRNA	K09285	OVM, ANT	AP2-like factor, ANT lineage	http://www.genome.jp/dbget-bin/www_bget?ko:K09285	Q1PFE1	432	2.1e-41	AP2-like ethylene-responsive transcription factor AIL1 OS=Arabidopsis thaliana GN=AIL1 PE=2 SV=1	PF00847	AP2 domain	GO:0006355	regulation of transcription, DNA-templated	GO:0003700	transcription factor activity, sequence-specific DNA binding	GO:0005667	transcription factor complex	--	--
Cluster-10611.236635_1	AP2-EREBP	Cluster-10611.236635	0	0	0.55	0.33	0.66	0	0	0	0	3.62	4.1	2.84	0.87	0.92	3.01	0	0.87	1.9	1033	747053019	XP_011072652.1	912	3.5e-96	PREDICTED: AP2-like ethylene-responsive transcription factor AIL1, partial [Sesamum indicum]	731401845	XM_010656140.1	177	1.84993e-85	PREDICTED: Vitis vinifera AP2-like ethylene-responsive transcription factor AIL1 (LOC100259954), mRNA	K09285	OVM, ANT	AP2-like factor, ANT lineage	http://www.genome.jp/dbget-bin/www_bget?ko:K09285	Q1PFE1	570	2.2e-57	AP2-like ethylene-responsive transcription factor AIL1 OS=Arabidopsis thaliana GN=AIL1 PE=2 SV=1	PF00847//PF11837	AP2 domain//Domain of unknown function (DUF3357)	GO:0006355//GO:0005982//GO:0006012//GO:0005985	regulation of transcription, DNA-templated//starch metabolic process//galactose metabolic process//sucrose metabolic process	GO:0003700//GO:0004564//GO:0004575	transcription factor activity, sequence-specific DNA binding//beta-fructofuranosidase activity//sucrose alpha-glucosidase activity	GO:0005667//GO:0017177	transcription factor complex//glucosidase II complex	--	--
Cluster-10611.236704_5	AP2-EREBP	Cluster-10611.236704	0	0.92	0	0	0	0	0	0	0	6.52	8.82	5.5	14.2	11.93	10.9	7.69	5.82	7.3	410	848890539	XP_012845404.1	222	1.4e-16	PREDICTED: ethylene-responsive transcription factor ESR2-like [Erythranthe guttatus]	848890538	XM_012989950.1	91	4.47923e-38	PREDICTED: Erythranthe guttatus ethylene-responsive transcription factor ESR2-like (LOC105965408), mRNA	--	--	--	--	Q9SAD4	142	3.7e-08	Ethylene-responsive transcription factor ESR1 OS=Arabidopsis thaliana GN=ESR1 PE=1 SV=1	PF00847//PF03734	AP2 domain//L,D-transpeptidase catalytic domain	GO:0006355	regulation of transcription, DNA-templated	GO:0016740//GO:0003700	transferase activity//transcription factor activity, sequence-specific DNA binding	GO:0005667	transcription factor complex	--	--
Cluster-10611.239944_4	AP2-EREBP	Cluster-10611.239944	64.04	10.75	42.16	5.85	4.38	9.87	159.89	150.13	171.72	7.5	11.73	76.1	11.57	18.23	11.9	286.55	317.08	146.89	915	747079376	XP_011086885.1	585	2.5e-58	PREDICTED: ethylene-responsive transcription factor ERF113 isoform X2 [Sesamum indicum]	823251333	XM_012602835.1	108	3.71068e-47	PREDICTED: Gossypium raimondii ethylene-responsive transcription factor ERF113-like (LOC105779084), mRNA	--	--	--	--	Q9LYU3	316	5.6e-28	Ethylene-responsive transcription factor ERF113 OS=Arabidopsis thaliana GN=ERF113 PE=2 SV=1	PF00847	AP2 domain	GO:0006355	regulation of transcription, DNA-templated	GO:0003700	transcription factor activity, sequence-specific DNA binding	GO:0005667	transcription factor complex	--	--
Cluster-10611.240341_5	AP2-EREBP	Cluster-10611.240341	47.9	85.14	62.61	16.94	27.32	30.53	20.41	7.99	8.42	56.83	92.56	92.5	27.47	19.96	17.66	13.97	15.44	14.35	978	747096816	XP_011096344.1	604	1.7e-60	PREDICTED: ethylene-responsive transcription factor 4-like [Sesamum indicum]	217030938	EU847518.1	77	6.79603e-30	Oryza sativa Japonica Group clone OsEP2 AP2/ERF domain protein mRNA, complete cds	K09286	EREBP	EREBP-like factor	http://www.genome.jp/dbget-bin/www_bget?ko:K09286	Q9LW49	264	6.4e-22	Ethylene-responsive transcription factor 4 OS=Nicotiana sylvestris GN=ERF4 PE=2 SV=1	PF00847	AP2 domain	GO:0006355	regulation of transcription, DNA-templated	GO:0003700	transcription factor activity, sequence-specific DNA binding	GO:0005667	transcription factor complex	--	--
Cluster-10611.240867_2	AP2-EREBP	Cluster-10611.240867	0.23	1.24	1.45	0.08	0.6	1.49	1.53	1.02	0.68	2.99	3.76	1.67	0.46	0.08	0.07	0.8	0.71	1.5	1160	747068548	XP_011081034.1	559	3.3e-55	PREDICTED: ethylene-responsive transcription factor ERF026-like [Sesamum indicum]	747041261	XM_011073829.1	141	2.14237e-65	PREDICTED: Sesamum indicum ethylene-responsive transcription factor ERF027 (LOC105157416), mRNA	--	--	--	--	Q9CAN9	313	1.6e-27	Ethylene-responsive transcription factor ERF026 OS=Arabidopsis thaliana GN=ERF026 PE=2 SV=1	PF00847	AP2 domain	GO:0006355	regulation of transcription, DNA-templated	GO:0003700	transcription factor activity, sequence-specific DNA binding	GO:0005667	transcription factor complex	--	--
Cluster-10611.24095_3	AP2-EREBP	Cluster-10611.24095	0.14	1.26	0.71	1.54	1.08	1.84	5.15	4.54	5.59	0.42	0.47	0.89	0.57	0.9	0.09	3.53	3.24	2.8	977	449446436	XP_004140977.1	290	4.4e-24	PREDICTED: ethylene-responsive transcription factor ERF014 [Cucumis sativus]>gi|700190768|gb|KGN45972.1| hypothetical protein Csa_6G040610 [Cucumis sativus]	729339708	XM_010541334.1	105	1.84791e-45	PREDICTED: Tarenaya hassleriana ethylene-responsive transcription factor ERF013 (LOC104813650), mRNA	--	--	--	--	Q9SFE4	257	4.1e-21	Ethylene-responsive transcription factor ERF012 OS=Arabidopsis thaliana GN=ERF012 PE=2 SV=1	PF00847	AP2 domain	GO:0006355	regulation of transcription, DNA-templated	GO:0003700	transcription factor activity, sequence-specific DNA binding	GO:0005667	transcription factor complex	--	--
Cluster-10611.24527_1	AP2-EREBP	Cluster-10611.24527	0.22	0.18	0	0.54	0.84	0.85	0.9	0.35	1.16	0	0	0	0	0	0	0	0	0	1086	747099101	XP_011097593.1	444	6.8e-42	PREDICTED: ethylene-responsive transcription factor RAP2-4 [Sesamum indicum]	747099100	XM_011099291.1	125	1.57125e-56	PREDICTED: Sesamum indicum ethylene-responsive transcription factor RAP2-4 (LOC105176475), mRNA	K09286	EREBP	EREBP-like factor	http://www.genome.jp/dbget-bin/www_bget?ko:K09286	Q9LM15	393	7.8e-37	Ethylene-responsive transcription factor RAP2-13 OS=Arabidopsis thaliana GN=RAP2-13 PE=1 SV=1	PF00847	AP2 domain	GO:0006355	regulation of transcription, DNA-templated	GO:0003700	transcription factor activity, sequence-specific DNA binding	GO:0005667	transcription factor complex	--	--
Cluster-10611.246343_0	AP2-EREBP	Cluster-10611.246343	0	0	0	0	0	0	0	0	0	2.63	0	2.88	0.46	0.9	3.03	0	0	0	923	762060755	AJQ20655.1	751	1.5e-77	AP12/EREBP Transcription Factors [Salvia miltiorrhiza]	762060754	KJ784463.1	209	2.67787e-103	Salvia miltiorrhiza AP12/EREBP Transcription Factors (WRI12) mRNA, complete cds	K09285	OVM, ANT	AP2-like factor, ANT lineage	http://www.genome.jp/dbget-bin/www_bget?ko:K09285	Q38914	461	8.6e-45	AP2-like ethylene-responsive transcription factor ANT OS=Arabidopsis thaliana GN=ANT PE=1 SV=2	PF00847	AP2 domain	GO:0006355	regulation of transcription, DNA-templated	GO:0003700	transcription factor activity, sequence-specific DNA binding	GO:0005667	transcription factor complex	--	--
Cluster-10611.246351_2	AP2-EREBP	Cluster-10611.246351	0.85	4.11	2.48	0.62	0.39	0.86	0.98	0.64	0	4.06	7.39	5.95	0.43	0.99	1.88	0	0.41	0	1018	747056152	XP_011074331.1	563	1e-55	PREDICTED: AP2-like ethylene-responsive transcription factor ANT [Sesamum indicum]	762060754	KJ784463.1	224	1.35965e-111	Salvia miltiorrhiza AP12/EREBP Transcription Factors (WRI12) mRNA, complete cds	K09285	OVM, ANT	AP2-like factor, ANT lineage	http://www.genome.jp/dbget-bin/www_bget?ko:K09285	Q38914	395	4.3e-37	AP2-like ethylene-responsive transcription factor ANT OS=Arabidopsis thaliana GN=ANT PE=1 SV=2	PF00847	AP2 domain	GO:0006355	regulation of transcription, DNA-templated	GO:0003700	transcription factor activity, sequence-specific DNA binding	GO:0005667	transcription factor complex	--	--
Cluster-10611.246353_4	AP2-EREBP	Cluster-10611.246353	3.49	21.13	8.68	3.28	3.51	5.04	2.98	1.39	2.64	20.95	26.39	15.47	4.97	3.19	12.28	2.28	1.01	1.12	584	762060755	AJQ20655.1	488	2.9e-47	AP12/EREBP Transcription Factors [Salvia miltiorrhiza]	802570414	XM_012212776.1	119	1.77817e-53	PREDICTED: Jatropha curcas AP2-like ethylene-responsive transcription factor ANT (LOC105630807), mRNA	K09285	OVM, ANT	AP2-like factor, ANT lineage	http://www.genome.jp/dbget-bin/www_bget?ko:K09285	Q38914	461	5.4e-45	AP2-like ethylene-responsive transcription factor ANT OS=Arabidopsis thaliana GN=ANT PE=1 SV=2	PF00847	AP2 domain	GO:0006355	regulation of transcription, DNA-templated	GO:0003700	transcription factor activity, sequence-specific DNA binding	GO:0005667	transcription factor complex	--	--
Cluster-10611.246354_0	AP2-EREBP	Cluster-10611.246354	1.26	4.5	1.6	1.86	0	0.96	0	0	0	2.29	0	1.07	0.32	0.26	0.35	0	0	0	908	762060755	AJQ20655.1	795	1.1e-82	AP12/EREBP Transcription Factors [Salvia miltiorrhiza]	762060754	KJ784463.1	209	2.63269e-103	Salvia miltiorrhiza AP12/EREBP Transcription Factors (WRI12) mRNA, complete cds	K09285	OVM, ANT	AP2-like factor, ANT lineage	http://www.genome.jp/dbget-bin/www_bget?ko:K09285	Q38914	483	2.4e-47	AP2-like ethylene-responsive transcription factor ANT OS=Arabidopsis thaliana GN=ANT PE=1 SV=2	PF00847	AP2 domain	GO:0006355	regulation of transcription, DNA-templated	GO:0003700	transcription factor activity, sequence-specific DNA binding	GO:0005667	transcription factor complex	--	--
Cluster-10611.246357_0	AP2-EREBP	Cluster-10611.246357	3.19	17.49	4.59	3	4.06	4.35	0.96	1.42	1.41	14.19	17.44	9	4.5	3.18	7.22	1.72	1.42	1.42	950	762060755	AJQ20655.1	767	2.1e-79	AP12/EREBP Transcription Factors [Salvia miltiorrhiza]	762060754	KJ784463.1	224	1.26569e-111	Salvia miltiorrhiza AP12/EREBP Transcription Factors (WRI12) mRNA, complete cds	K09285	OVM, ANT	AP2-like factor, ANT lineage	http://www.genome.jp/dbget-bin/www_bget?ko:K09285	Q38914	395	4e-37	AP2-like ethylene-responsive transcription factor ANT OS=Arabidopsis thaliana GN=ANT PE=1 SV=2	PF00847	AP2 domain	GO:0006355	regulation of transcription, DNA-templated	GO:0003700	transcription factor activity, sequence-specific DNA binding	GO:0005667	transcription factor complex	--	--
Cluster-10611.246962_2	AP2-EREBP	Cluster-10611.246962	39.44	37.3	33.98	20.31	26.67	21.05	8.41	8.57	8.86	42.82	46.42	35.72	21.48	20.32	20.83	7.84	6.8	10.56	961	762060739	AJQ20647.1	686	5.2e-70	AP4/EREBP Transcription Factors [Salvia miltiorrhiza]	762060738	KJ784455.1	419	0	Salvia miltiorrhiza AP4/EREBP Transcription Factors (WRI4) mRNA, complete cds	K09284	AP2	AP2-like factor, euAP2 lineage	http://www.genome.jp/dbget-bin/www_bget?ko:K09284	Q9SK03	290	6e-25	Ethylene-responsive transcription factor RAP2-7 OS=Arabidopsis thaliana GN=RAP2-7 PE=2 SV=2	PF00847	AP2 domain	GO:0006355	regulation of transcription, DNA-templated	GO:0003700	transcription factor activity, sequence-specific DNA binding	GO:0005667	transcription factor complex	--	--
Cluster-10611.246972_2	AP2-EREBP	Cluster-10611.246972	2.63	3.15	2.64	1.48	0.81	0.67	0.13	0.79	0.43	2.08	3.1	2.77	2.06	1.08	2.12	0.35	0.28	0.74	1399	762060739	AJQ20647.1	507	4.3e-49	AP4/EREBP Transcription Factors [Salvia miltiorrhiza]	762060738	KJ784455.1	303	2.28693e-155	Salvia miltiorrhiza AP4/EREBP Transcription Factors (WRI4) mRNA, complete cds	K09284	AP2	AP2-like factor, euAP2 lineage	http://www.genome.jp/dbget-bin/www_bget?ko:K09284	P47927	198	4.1e-14	Floral homeotic protein APETALA 2 OS=Arabidopsis thaliana GN=AP2 PE=1 SV=1	PF00847	AP2 domain	GO:0006355	regulation of transcription, DNA-templated	GO:0003700	transcription factor activity, sequence-specific DNA binding	GO:0005667	transcription factor complex	--	--
Cluster-10611.248133_5	AP2-EREBP	Cluster-10611.248133	37.44	40.85	22.65	25.31	22.8	20.39	1.96	1.5	2.81	34.09	32.07	19.39	16.21	13.28	17.57	0.64	1.36	2.09	764	848917653	XP_012856206.1	501	1.2e-48	PREDICTED: LOW QUALITY PROTEIN: ethylene-responsive transcription factor TINY [Erythranthe guttatus]	747043052	XM_011083343.1	150	1.3808e-70	PREDICTED: Sesamum indicum ethylene-responsive transcription factor TINY-like (LOC105164642), mRNA	K09286	EREBP	EREBP-like factor	http://www.genome.jp/dbget-bin/www_bget?ko:K09286	Q39127	374	8.7e-35	Ethylene-responsive transcription factor TINY OS=Arabidopsis thaliana GN=TINY PE=2 SV=1	PF00847	AP2 domain	GO:0006355	regulation of transcription, DNA-templated	GO:0003700	transcription factor activity, sequence-specific DNA binding	GO:0005667	transcription factor complex	--	--
Cluster-10611.248349_3	AP2-EREBP	Cluster-10611.248349	1.95	24.28	28.17	1.11	7.04	8.75	9.87	1.26	1.52	6.27	8.15	16.03	1.43	0.54	0.17	2.1	1.3	6.62	659	577754862	AHH86060.1	672	1.5e-68	CRT/DRE-binding factor 2 [Avicennia marina]	848923479	XM_013002593.1	179	8.94696e-87	PREDICTED: Erythranthe guttatus dehydration-responsive element-binding protein 1C-like (LOC105977289), mRNA	K09286	EREBP	EREBP-like factor	http://www.genome.jp/dbget-bin/www_bget?ko:K09286	Q9M0L0	531	4.7e-53	Dehydration-responsive element-binding protein 1A OS=Arabidopsis thaliana GN=DREB1A PE=1 SV=2	PF00847	AP2 domain	GO:0006355	regulation of transcription, DNA-templated	GO:0003700	transcription factor activity, sequence-specific DNA binding	GO:0005667	transcription factor complex	--	--
Cluster-10611.250764_2	AP2-EREBP	Cluster-10611.250764	7.76	5.37	2.96	5.22	9.14	5.87	8.37	9.08	11.91	5.38	3.8	2.86	6.84	5.96	5.01	8.17	10.77	13.74	1646	747086071	XP_011090520.1	623	1.8e-62	PREDICTED: ethylene-responsive transcription factor ERF060 [Sesamum indicum]	747086070	XM_011092218.1	183	1.37774e-88	PREDICTED: Sesamum indicum ethylene-responsive transcription factor ERF060 (LOC105171187), mRNA	K09286	EREBP	EREBP-like factor	http://www.genome.jp/dbget-bin/www_bget?ko:K09286	Q8H1E4	425	2.3e-40	Ethylene-responsive transcription factor RAP2-4 OS=Arabidopsis thaliana GN=RAP2-4 PE=1 SV=1	PF00847	AP2 domain	GO:0006355	regulation of transcription, DNA-templated	GO:0003700	transcription factor activity, sequence-specific DNA binding	GO:0005667	transcription factor complex	--	--
Cluster-10611.251223_4	AP2-EREBP	Cluster-10611.251223	8.63	5.16	6.13	19.13	23.59	24.98	3.13	1.86	3.42	5.44	3.14	3.34	25.21	18.92	16.94	3.39	3.02	5.16	1480	728841430	KHG20873.1	566	6.6e-56	Ethylene-responsive transcription factor SHINE 3 -like protein [Gossypium arboreum]	--	--	--	--	--	--	--	--	--	Q9XI33	509	3.8e-50	Ethylene-responsive transcription factor WIN1 OS=Arabidopsis thaliana GN=WIN1 PE=2 SV=1	PF00847	AP2 domain	GO:0006355	regulation of transcription, DNA-templated	GO:0003700	transcription factor activity, sequence-specific DNA binding	GO:0005667	transcription factor complex	--	--
Cluster-10611.251986_4	AP2-EREBP	Cluster-10611.251986	5.35	20.86	7.96	2.27	2.18	1.47	0.14	0	0.28	10.02	9.06	9.57	1.01	0.1	3.43	0	0	0	976	848855895	XP_012854151.1	665	1.4e-67	PREDICTED: AP2-like ethylene-responsive transcription factor ANT isoform X2 [Erythranthe guttatus]	762060742	KJ784457.1	264	7.56148e-134	Salvia miltiorrhiza AP6/EREBP Transcription Factors (WRI6) mRNA, partial cds	K09285	OVM, ANT	AP2-like factor, ANT lineage	http://www.genome.jp/dbget-bin/www_bget?ko:K09285	Q38914	614	1.7e-62	AP2-like ethylene-responsive transcription factor ANT OS=Arabidopsis thaliana GN=ANT PE=1 SV=2	PF00847	AP2 domain	GO:0006355	regulation of transcription, DNA-templated	GO:0003700	transcription factor activity, sequence-specific DNA binding	GO:0005667	transcription factor complex	--	--
Cluster-10611.253807_3	AP2-EREBP	Cluster-10611.253807	1.33	0.57	1.04	0.45	0.53	0.62	0	0	0	0.78	1.1	0.59	0.59	0.77	0.58	0	0.13	0	1781	762060741	AJQ20648.1	272	9.8e-22	AP5/EREBP Transcription Factors [Salvia miltiorrhiza]	762060740	KJ784456.1	91	2.07317e-37	Salvia miltiorrhiza AP5/EREBP Transcription Factors (WRI5) mRNA, complete cds	K09285	OVM, ANT	AP2-like factor, ANT lineage	http://www.genome.jp/dbget-bin/www_bget?ko:K09285	Q94AN4	234	3.5e-18	AP2-like ethylene-responsive transcription factor At1g16060 OS=Arabidopsis thaliana GN=At1g16060 PE=2 SV=1	PF00444	Ribosomal protein L36	GO:0006412//GO:0042254	translation//ribosome biogenesis	GO:0003735	structural constituent of ribosome	GO:0005622//GO:0005840	intracellular//ribosome	--	--
Cluster-10611.253809_3	AP2-EREBP	Cluster-10611.253809	46.7	24.74	35.28	19.02	19.66	18.55	0	1.27	0	23.88	25.47	20.98	26.85	16.17	13.2	0.94	0.57	0	378	571452795	XP_006579217.1	441	5.3e-42	PREDICTED: AP2-like ethylene-responsive transcription factor At1g16060-like [Glycine max]	762060740	KJ784456.1	222	6.16854e-111	Salvia miltiorrhiza AP5/EREBP Transcription Factors (WRI5) mRNA, complete cds	K09285	OVM, ANT	AP2-like factor, ANT lineage	http://www.genome.jp/dbget-bin/www_bget?ko:K09285	Q94AN4	407	6.5e-39	AP2-like ethylene-responsive transcription factor At1g16060 OS=Arabidopsis thaliana GN=At1g16060 PE=2 SV=1	PF00847	AP2 domain	GO:0006355	regulation of transcription, DNA-templated	GO:0003700	transcription factor activity, sequence-specific DNA binding	GO:0005667	transcription factor complex	--	--
Cluster-10611.253813_3	AP2-EREBP	Cluster-10611.253813	27.12	16.51	18.09	10.93	8.49	9.69	0.15	0.45	0.21	12.51	13.82	9.74	8.59	6.82	4.49	0.33	0.4	0.51	583	762060741	AJQ20648.1	366	4e-33	AP5/EREBP Transcription Factors [Salvia miltiorrhiza]	762060740	KJ784456.1	119	1.77494e-53	Salvia miltiorrhiza AP5/EREBP Transcription Factors (WRI5) mRNA, complete cds	K09285	OVM, ANT	AP2-like factor, ANT lineage	http://www.genome.jp/dbget-bin/www_bget?ko:K09285	Q94AN4	251	1.2e-20	AP2-like ethylene-responsive transcription factor At1g16060 OS=Arabidopsis thaliana GN=At1g16060 PE=2 SV=1	PF00847	AP2 domain	GO:0006355	regulation of transcription, DNA-templated	GO:0003700	transcription factor activity, sequence-specific DNA binding	GO:0005667	transcription factor complex	--	--
Cluster-10611.254288_1	AP2-EREBP	Cluster-10611.254288	47.79	75.43	51.09	41.69	67.47	63.33	107.08	94.03	95.04	67.37	85.94	68.85	62.86	51.48	58.36	149.61	147.94	102.84	866	747053070	XP_011072679.1	769	1.1e-79	PREDICTED: ethylene-responsive transcription factor RAP2-12-like [Sesamum indicum]	365192895	JN984931.1	115	4.50114e-51	Atriplex canescens dehydration-responsive element binding protein mRNA, complete cds	K09286	EREBP	EREBP-like factor	http://www.genome.jp/dbget-bin/www_bget?ko:K09286	Q9SSA8	419	6e-40	Ethylene-responsive transcription factor RAP2-12 OS=Arabidopsis thaliana GN=RAP2-12 PE=1 SV=1	PF00847	AP2 domain	GO:0006355	regulation of transcription, DNA-templated	GO:0003700	transcription factor activity, sequence-specific DNA binding	GO:0005667	transcription factor complex	--	--
Cluster-10611.255389_3	AP2-EREBP	Cluster-10611.255389	0.38	4.54	6.54	0	5.43	2.91	6.01	0	0	37.65	74.76	13.24	2.54	0.47	0.44	1.5	0.46	0.39	407	848892615	XP_012846377.1	502	4.8e-49	PREDICTED: dehydration-responsive element-binding protein 1E-like [Erythranthe guttatus]>gi|604318242|gb|EYU29844.1| hypothetical protein MIMGU_mgv1a014021mg [Erythranthe guttata]	848892614	XM_012990923.1	197	5.2803e-97	PREDICTED: Erythranthe guttatus dehydration-responsive element-binding protein 1E-like (LOC105966364), mRNA	K09286	EREBP	EREBP-like factor	http://www.genome.jp/dbget-bin/www_bget?ko:K09286	Q9LN86	417	4.8e-40	Dehydration-responsive element-binding protein 1F OS=Arabidopsis thaliana GN=DREB1F PE=2 SV=1	PF00847	AP2 domain	GO:0006355	regulation of transcription, DNA-templated	GO:0003700	transcription factor activity, sequence-specific DNA binding	GO:0005667	transcription factor complex	--	--
Cluster-10611.255391_2	AP2-EREBP	Cluster-10611.255391	0	1.99	3.43	0	2	0.59	0.96	0	0	2.92	3.38	0.51	0.12	0	0	0	0	0.23	739	747041586	XP_011073844.1	283	2.2e-23	PREDICTED: dehydration-responsive element-binding protein 1F-like [Sesamum indicum]	848892614	XM_012990923.1	82	8.43311e-33	PREDICTED: Erythranthe guttatus dehydration-responsive element-binding protein 1E-like (LOC105966364), mRNA	--	--	--	--	Q9LN86	181	2e-12	Dehydration-responsive element-binding protein 1F OS=Arabidopsis thaliana GN=DREB1F PE=2 SV=1	PF00847	AP2 domain	GO:0006355	regulation of transcription, DNA-templated	GO:0003700	transcription factor activity, sequence-specific DNA binding	GO:0005667	transcription factor complex	--	--
Cluster-10611.256093_3	AP2-EREBP	Cluster-10611.256093	30.07	43.24	37.42	15.53	16.99	22.05	12.7	9.71	11.66	37.04	38.98	56.03	18.94	16.89	21.08	15.6	22.02	11.34	601	747096814	XP_011096343.1	410	3.3e-38	PREDICTED: ethylene-responsive transcription factor 12 [Sesamum indicum]	702318633	XM_010053988.1	77	4.08194e-30	PREDICTED: Eucalyptus grandis ethylene-responsive transcription factor 12 (LOC104440996), mRNA	--	--	--	--	Q94ID6	216	1.4e-16	Ethylene-responsive transcription factor 12 OS=Arabidopsis thaliana GN=ERF12 PE=2 SV=1	PF00847	AP2 domain	GO:0006355	regulation of transcription, DNA-templated	GO:0003700	transcription factor activity, sequence-specific DNA binding	GO:0005667	transcription factor complex	--	--
Cluster-10611.257500_5	AP2-EREBP	Cluster-10611.257500	50.43	84.46	28.95	18.2	17.96	12.88	1.58	0.81	2.58	39.08	36.11	21.89	12.22	10.02	18.05	2.37	1.62	2.36	1131	747052567	XP_011072408.1	596	1.7e-59	PREDICTED: dehydration-responsive element-binding protein 3 [Sesamum indicum]	848917652	XM_013000752.1	170	1.58152e-81	PREDICTED: Erythranthe guttatus ethylene-responsive transcription factor TINY (LOC105975553), mRNA	K09286	EREBP	EREBP-like factor	http://www.genome.jp/dbget-bin/www_bget?ko:K09286	Q39127	444	9.9e-43	Ethylene-responsive transcription factor TINY OS=Arabidopsis thaliana GN=TINY PE=2 SV=1	PF07941//PF00847	Potassium channel Kv1.4 tandem inactivation domain//AP2 domain	GO:0006813//GO:0006355	potassium ion transport//regulation of transcription, DNA-templated	GO:0030955//GO:0003700//GO:0005249	potassium ion binding//transcription factor activity, sequence-specific DNA binding//voltage-gated potassium channel activity	GO:0008076//GO:0005667//GO:0016021	voltage-gated potassium channel complex//transcription factor complex//integral component of membrane	--	--
Cluster-10611.258213_5	AP2-EREBP	Cluster-10611.258213	30.48	30.71	27.23	10.8	11.37	11.62	6.86	5.6	5.9	26.08	27.26	45.77	14.51	9.31	15.18	10.7	8.06	5.3	956	747096816	XP_011096344.1	554	1e-54	PREDICTED: ethylene-responsive transcription factor 4-like [Sesamum indicum]	210141242	AK245159.1	71	1.4368e-26	Glycine max cDNA, clone: GMFL01-22-I11	--	--	--	--	Q9LW49	234	1.9e-18	Ethylene-responsive transcription factor 4 OS=Nicotiana sylvestris GN=ERF4 PE=2 SV=1	PF00847	AP2 domain	GO:0006355	regulation of transcription, DNA-templated	GO:0003700	transcription factor activity, sequence-specific DNA binding	GO:0005667	transcription factor complex	--	--
Cluster-10611.264459_0	AP2-EREBP	Cluster-10611.264459	0	0.22	0.16	0.97	0.23	1.19	1.01	1.11	2.46	0	0.61	0.17	0.46	0.77	0.2	1.59	1.54	0.57	1343	747059693	XP_011076240.1	393	6.9e-36	PREDICTED: dehydration-responsive element-binding protein 1D-like [Sesamum indicum]	703138687	XM_010108498.1	56	4.44212e-18	Morus notabilis hypothetical protein partial mRNA	K09286	EREBP	EREBP-like factor	http://www.genome.jp/dbget-bin/www_bget?ko:K09286	P93835	338	2.3e-30	Dehydration-responsive element-binding protein 1B OS=Arabidopsis thaliana GN=DREB1B PE=2 SV=2	PF00847	AP2 domain	GO:0006355	regulation of transcription, DNA-templated	GO:0003700	transcription factor activity, sequence-specific DNA binding	GO:0005667	transcription factor complex	--	--
Cluster-10611.265022_2	AP2-EREBP	Cluster-10611.265022	8.23	4.91	4.62	29.61	14.1	20.64	8.9	5.56	13.32	12.21	8.56	2.54	19.76	18.23	26.42	8.05	11.79	13.02	970	747044588	XP_011089857.1	738	4.9e-76	PREDICTED: ethylene-responsive transcription factor ERF034 [Sesamum indicum]	592881933	KJ013594.1	55	1.14365e-17	Brassica rapa subsp. chinensis CBF6A mRNA, complete cds	--	--	--	--	Q8LBQ7	436	7.2e-42	Ethylene-responsive transcription factor ERF034 OS=Arabidopsis thaliana GN=ERF034 PE=2 SV=2	--	--	--	--	--	--	--	--	--	--
Cluster-10611.265024_2	AP2-EREBP	Cluster-10611.265024	11.07	4.93	4.34	39.03	31.67	29.92	10.75	9.08	8.2	6.04	6.41	3.26	51.25	58.36	50.85	19.78	12.22	27.83	1072	747044588	XP_011089857.1	733	2.1e-75	PREDICTED: ethylene-responsive transcription factor ERF034 [Sesamum indicum]	592881933	KJ013594.1	55	1.26827e-17	Brassica rapa subsp. chinensis CBF6A mRNA, complete cds	--	--	--	--	Q8LBQ7	436	7.9e-42	Ethylene-responsive transcription factor ERF034 OS=Arabidopsis thaliana GN=ERF034 PE=2 SV=2	PF00847//PF07462	AP2 domain//Merozoite surface protein 1 (MSP1) C-terminus	GO:0009405//GO:0006355	pathogenesis//regulation of transcription, DNA-templated	GO:0003700	transcription factor activity, sequence-specific DNA binding	GO:0005667//GO:0016020	transcription factor complex//membrane	--	--
Cluster-10611.265032_5	AP2-EREBP	Cluster-10611.265032	0.32	0	0.66	0	0	0	1.4	1.21	2.05	1.94	1.19	1.08	0	0.76	0.5	1.12	1.06	1.85	1037	747047873	XP_011069922.1	864	1.3e-90	PREDICTED: AP2-like ethylene-responsive transcription factor AIL5 isoform X2 [Sesamum indicum]	747047870	XM_011071619.1	312	1.67034e-160	PREDICTED: Sesamum indicum AP2-like ethylene-responsive transcription factor AIL5 (LOC105155699), transcript variant X1, mRNA	K09285	OVM, ANT	AP2-like factor, ANT lineage	http://www.genome.jp/dbget-bin/www_bget?ko:K09285	Q6PQQ3	683	1.8e-70	AP2-like ethylene-responsive transcription factor AIL5 OS=Arabidopsis thaliana GN=AIL5 PE=2 SV=2	PF00847	AP2 domain	GO:0006355	regulation of transcription, DNA-templated	GO:0003700	transcription factor activity, sequence-specific DNA binding	GO:0005667	transcription factor complex	--	--
Cluster-10611.265035_5	AP2-EREBP	Cluster-10611.265035	2.65	3.94	3.37	1.25	1.34	1.22	2.98	1.7	2.87	1.66	2.19	2.09	0.16	0.53	0.66	0.15	0.26	0.34	1049	747047873	XP_011069922.1	865	1e-90	PREDICTED: AP2-like ethylene-responsive transcription factor AIL5 isoform X2 [Sesamum indicum]	747047872	XM_011071620.1	298	1.02453e-152	PREDICTED: Sesamum indicum AP2-like ethylene-responsive transcription factor AIL5 (LOC105155699), transcript variant X2, mRNA	K09285	OVM, ANT	AP2-like factor, ANT lineage	http://www.genome.jp/dbget-bin/www_bget?ko:K09285	Q6PQQ3	667	1.3e-68	AP2-like ethylene-responsive transcription factor AIL5 OS=Arabidopsis thaliana GN=AIL5 PE=2 SV=2	PF00847	AP2 domain	GO:0006355	regulation of transcription, DNA-templated	GO:0003700	transcription factor activity, sequence-specific DNA binding	GO:0005667	transcription factor complex	--	--
Cluster-10611.266666_3	AP2-EREBP	Cluster-10611.266666	0	2.32	0	0	0.86	0	0	0.77	0	0	0.61	0.63	0	0	0	2.24	1.41	0.59	1008	747042140	XP_011076888.1	234	1.4e-17	PREDICTED: ethylene-responsive transcription factor ERF118-like [Sesamum indicum]>gi|747042142|ref|XP_011076896.1| PREDICTED: ethylene-responsive transcription factor ERF118-like [Sesamum indicum]>gi|747042144|ref|XP_011076904.1| PREDICTED: ethylene-responsive transcription factor ERF118-like [Sesamum indicum]>gi|747042146|ref|XP_011076912.1| PREDICTED: ethylene-responsive transcription factor ER…	--	--	--	--	--	--	--	--	--	Q9LUA2	201	1.3e-14	Ethylene-responsive transcription factor ERF119 OS=Arabidopsis thaliana GN=ERF119 PE=2 SV=1	PF00847	AP2 domain	GO:0006355	regulation of transcription, DNA-templated	GO:0003700	transcription factor activity, sequence-specific DNA binding	GO:0005667	transcription factor complex	--	--
Cluster-10611.267057_1	AP2-EREBP	Cluster-10611.267057	3.32	3.49	1.91	4.74	5.73	4.69	5.36	6.09	6.91	2.83	3.68	3.04	7.06	5.54	4.09	7.3	13.48	11.53	1553	747086071	XP_011090520.1	615	1.4e-61	PREDICTED: ethylene-responsive transcription factor ERF060 [Sesamum indicum]	747086070	XM_011092218.1	179	2.17236e-86	PREDICTED: Sesamum indicum ethylene-responsive transcription factor ERF060 (LOC105171187), mRNA	K09286	EREBP	EREBP-like factor	http://www.genome.jp/dbget-bin/www_bget?ko:K09286	Q8H1E4	415	3.1e-39	Ethylene-responsive transcription factor RAP2-4 OS=Arabidopsis thaliana GN=RAP2-4 PE=1 SV=1	PF00847	AP2 domain	GO:0006355	regulation of transcription, DNA-templated	GO:0003700	transcription factor activity, sequence-specific DNA binding	GO:0005667	transcription factor complex	--	--
Cluster-10611.269223_5	AP2-EREBP	Cluster-10611.269223	1.26	2.74	1.26	1.01	0.9	0	0	0	0	3.7	2.79	4.57	0	0	1.1	0	0	0	478	527205785	EPS71549.1	426	3.6e-40	hypothetical protein M569_03210, partial [Genlisea aurea]	762060744	KJ784458.1	131	3.07146e-60	Salvia miltiorrhiza AP7/EREBP Transcription Factors (WRI7) mRNA, partial cds	K09285	OVM, ANT	AP2-like factor, ANT lineage	http://www.genome.jp/dbget-bin/www_bget?ko:K09285	Q38914	397	1.2e-37	AP2-like ethylene-responsive transcription factor ANT OS=Arabidopsis thaliana GN=ANT PE=1 SV=2	PF00847	AP2 domain	GO:0006355	regulation of transcription, DNA-templated	GO:0003700	transcription factor activity, sequence-specific DNA binding	GO:0005667	transcription factor complex	--	--
Cluster-10611.269225_4	AP2-EREBP	Cluster-10611.269225	2.58	6.47	6.04	3.08	2.44	1.31	0	0	0.08	0.02	6.36	6.45	1.22	2.36	5.07	0	0	0	1147	565396382	XP_006363801.1	685	8.1e-70	PREDICTED: AP2-like ethylene-responsive transcription factor ANT-like [Solanum tuberosum]	743912105	XM_011001622.1	130	2.76211e-59	PREDICTED: Populus euphratica AP2-like ethylene-responsive transcription factor ANT (LOC105107624), mRNA	K09285	OVM, ANT	AP2-like factor, ANT lineage	http://www.genome.jp/dbget-bin/www_bget?ko:K09285	Q38914	404	4.4e-38	AP2-like ethylene-responsive transcription factor ANT OS=Arabidopsis thaliana GN=ANT PE=1 SV=2	PF00847	AP2 domain	GO:0006355	regulation of transcription, DNA-templated	GO:0003700	transcription factor activity, sequence-specific DNA binding	GO:0005667	transcription factor complex	--	--
Cluster-10611.269332_1	AP2-EREBP	Cluster-10611.269332	18.67	13.96	14.35	18.3	12.96	13.76	1.84	1.55	2.33	15.52	13.38	10.52	21.73	16.72	24.22	2.26	1.01	1.61	901	747044588	XP_011089857.1	771	6.8e-80	PREDICTED: ethylene-responsive transcription factor ERF034 [Sesamum indicum]	848887372	XM_012988468.1	166	2.09158e-79	PREDICTED: Erythranthe guttatus ethylene-responsive transcription factor ERF034 (LOC105963966), mRNA	--	--	--	--	Q8LBQ7	485	1.4e-47	Ethylene-responsive transcription factor ERF034 OS=Arabidopsis thaliana GN=ERF034 PE=2 SV=2	PF00847	AP2 domain	GO:0006355	regulation of transcription, DNA-templated	GO:0003700	transcription factor activity, sequence-specific DNA binding	GO:0005667	transcription factor complex	--	--
Cluster-10611.269401_1	AP2-EREBP	Cluster-10611.269401	0.56	8.88	2.82	1.12	4.08	3.75	0.42	0.08	0.07	4.85	8.55	6.54	2.35	0.79	1.06	0.34	0	0.4	1168	747059691	XP_011076239.1	448	2.5e-42	PREDICTED: LOW QUALITY PROTEIN: ethylene-responsive transcription factor ERF025 [Sesamum indicum]	848869678	XM_012980006.1	73	1.36447e-27	PREDICTED: Erythranthe guttatus ethylene-responsive transcription factor ERF025-like (LOC105956170), mRNA	--	--	--	--	Q9FJ90	339	1.5e-30	Ethylene-responsive transcription factor ERF025 OS=Arabidopsis thaliana GN=ERF025 PE=2 SV=1	PF00847	AP2 domain	GO:0006355	regulation of transcription, DNA-templated	GO:0003700	transcription factor activity, sequence-specific DNA binding	GO:0005667	transcription factor complex	--	--
Cluster-10611.272749_1	AP2-EREBP	Cluster-10611.272749	0.11	2.67	4.25	4.43	3.84	4.44	7.55	5.84	5.17	0	0	0	0	0	0.4	0	0	0	2423	661896040	CDP00618.1	773	1.1e-79	unnamed protein product [Coffea canephora]	723697921	XM_010322461.1	124	1.2824e-55	PREDICTED: Solanum lycopersicum protein FLX-like 3 (LOC101253185), mRNA	--	--	--	--	Q9C717	467	4.6e-45	Protein FLX-like 3 OS=Arabidopsis thaliana GN=FLXL3 PE=1 SV=1	PF06810//PF04136//PF06156//PF09726//PF00847//PF07926//PF05837//PF04728//PF00769//PF04977//PF10473//PF00170//PF06320//PF16331//PF04632//PF02183//PF04111//PF15191//PF03938//PF08702//PF06005//PF09728//PF04799//PF02601	Phage minor structural protein GP20//Sec34-like family//Protein of unknown function (DUF972)//Transmembrane protein//AP2 domain//TPR/MLP1/MLP2-like protein//Centromere protein H (CENP-H)//Lipoprotein leucine-zipper//Ezrin/radixin/moesin family//Septum formation initiator//Leucine-rich repeats of kinetochore protein Cenp-F/LEK1//bZIP transcription factor//GCN5-like protein 1 (GCN5L1)//TolA binding…	GO:0070206//GO:0006260//GO:0006355//GO:0006606//GO:0000917//GO:0006914//GO:0043093//GO:0006886//GO:0007165//GO:0030168//GO:0006810//GO:0007049//GO:0051258//GO:0006308//GO:0007130//GO:0007283//GO:0008053//GO:0007131//GO:0051382	protein trimerization//DNA replication//regulation of transcription, DNA-templated//protein import into nucleus//barrier septum assembly//autophagy//FtsZ-dependent cytokinesis//intracellular protein transport//signal transduction//platelet activation//transport//cell cycle//protein polymerization//DNA catabolic process//synaptonemal complex assembly//spermatogenesis//mitochondrial fusion//recipro…	GO:0043565//GO:0005102//GO:0005198//GO:0003924//GO:0008134//GO:0003700//GO:0042803//GO:0045502//GO:0019905//GO:0051082//GO:0008092//GO:0008855//GO:0030674	sequence-specific DNA binding//receptor binding//structural molecule activity//GTPase activity//transcription factor binding//transcription factor activity, sequence-specific DNA binding//protein homodimerization activity//dynein binding//syntaxin binding//unfolded protein binding//cytoskeletal protein binding//exodeoxyribonuclease VII activity//protein binding, bridging	GO:0030286//GO:0016021//GO:0005801//GO:0016020//GO:0005577//GO:0000776//GO:0005737//GO:0009318//GO:0019898//GO:0005667//GO:0031083//GO:0005886//GO:0005741//GO:0019867	dynein complex//integral component of membrane//cis-Golgi network//membrane//fibrinogen complex//kinetochore//cytoplasm//exodeoxyribonuclease VII complex//extrinsic component of membrane//transcription factor complex//BLOC-1 complex//plasma membrane//mitochondrial outer membrane//outer membrane	--	--
Cluster-10611.272753_2	AP2-EREBP	Cluster-10611.272753	2.29	2.5	1.76	3.15	3.23	2	3.06	4.01	3.32	0	0	0	0	0	0	0	0.15	0	1813	747049518	XP_011070807.1	325	7.1e-28	PREDICTED: ethylene-responsive transcription factor ERF069-like [Sesamum indicum]	--	--	--	--	--	--	--	--	--	Q8GW17	211	1.7e-15	Ethylene-responsive transcription factor ERF116 OS=Arabidopsis thaliana GN=ERF116 PE=2 SV=1	PF06005//PF00847	Protein of unknown function (DUF904)//AP2 domain	GO:0000917//GO:0043093//GO:0006355	barrier septum assembly//FtsZ-dependent cytokinesis//regulation of transcription, DNA-templated	GO:0003700	transcription factor activity, sequence-specific DNA binding	GO:0005667//GO:0005737	transcription factor complex//cytoplasm	--	--
Cluster-10611.272754_2	AP2-EREBP	Cluster-10611.272754	1.89	1.02	1.22	1.19	1.78	1.62	5.15	3.85	5.71	3.58	3.59	4.24	6.19	4.94	4.93	8.88	9.44	10.11	1830	747049518	XP_011070807.1	325	7.2e-28	PREDICTED: ethylene-responsive transcription factor ERF069-like [Sesamum indicum]	--	--	--	--	--	--	--	--	--	Q8GW17	211	1.7e-15	Ethylene-responsive transcription factor ERF116 OS=Arabidopsis thaliana GN=ERF116 PE=2 SV=1	PF06005//PF00847	Protein of unknown function (DUF904)//AP2 domain	GO:0006355//GO:0043093//GO:0000917	regulation of transcription, DNA-templated//FtsZ-dependent cytokinesis//barrier septum assembly	GO:0003700	transcription factor activity, sequence-specific DNA binding	GO:0005737//GO:0005667	cytoplasm//transcription factor complex	--	--
Cluster-10611.272755_2	AP2-EREBP	Cluster-10611.272755	0	1.12	0.93	2.24	1.73	2.62	1.56	3.2	4.65	4.46	4.15	4.37	6.08	5.46	5.89	10.76	7.37	8.99	2627	661896040	CDP00618.1	777	4e-80	unnamed protein product [Coffea canephora]	--	--	--	--	--	--	--	--	--	Q9C717	475	5.8e-46	Protein FLX-like 3 OS=Arabidopsis thaliana GN=FLXL3 PE=1 SV=1	PF04111//PF03938//PF15191//PF08702//PF16331//PF02183//PF09728//PF06160//PF02601//PF06005//PF09429//PF09726//PF07926//PF00847//PF06810//PF04136//PF06156//PF07989//PF10473//PF04977//PF00170//PF06320//PF04728//PF05837//PF00769	Autophagy protein Apg6//Outer membrane protein (OmpH-like)//Synaptonemal complex central element protein 3//Fibrinogen alpha/beta chain family//TolA binding protein trimerisation//Homeobox associated leucine zipper//Myosin-like coiled-coil protein//Septation ring formation regulator, EzrA//Exonuclease VII, large subunit//Protein of unknown function (DUF904)//WW domain binding protein 11//Transmem…	GO:0051258//GO:0006308//GO:0007049//GO:0007131//GO:0051382//GO:0006396//GO:0007283//GO:0007130//GO:0006260//GO:0006355//GO:0006914//GO:0000917//GO:0006606//GO:0070206//GO:0030168//GO:0043093//GO:0007165//GO:0000921//GO:0006886	protein polymerization//DNA catabolic process//cell cycle//reciprocal meiotic recombination//kinetochore assembly//RNA processing//spermatogenesis//synaptonemal complex assembly//DNA replication//regulation of transcription, DNA-templated//autophagy//barrier septum assembly//protein import into nucleus//protein trimerization//platelet activation//FtsZ-dependent cytokinesis//signal transduction//s…	GO:0045502//GO:0019905//GO:0042803//GO:0008855//GO:0030674//GO:0051082//GO:0008092//GO:0043565//GO:0005102//GO:0005198//GO:0008134//GO:0003700	dynein binding//syntaxin binding//protein homodimerization activity//exodeoxyribonuclease VII activity//protein binding, bridging//unfolded protein binding//cytoskeletal protein binding//sequence-specific DNA binding//receptor binding//structural molecule activity//transcription factor binding//transcription factor activity, sequence-specific DNA binding	GO:0019867//GO:0005940//GO:0019898//GO:0005667//GO:0031083//GO:0016021//GO:0005801//GO:0030286//GO:0005737//GO:0000776//GO:0005815//GO:0009318//GO:0005577//GO:0016020	outer membrane//septin ring//extrinsic component of membrane//transcription factor complex//BLOC-1 complex//integral component of membrane//cis-Golgi network//dynein complex//cytoplasm//kinetochore//microtubule organizing center//exodeoxyribonuclease VII complex//fibrinogen complex//membrane	--	--
Cluster-10611.272757_2	AP2-EREBP	Cluster-10611.272757	4.93	2.76	3.47	4.16	4.5	5.03	8.09	5.12	5.5	0	0	0	0	0	0.24	0	0	0	2610	661896040	CDP00618.1	777	4e-80	unnamed protein product [Coffea canephora]	--	--	--	--	--	--	--	--	--	Q9C717	475	5.8e-46	Protein FLX-like 3 OS=Arabidopsis thaliana GN=FLXL3 PE=1 SV=1	PF04728//PF05837//PF00769//PF00170//PF06320//PF07989//PF04977//PF10473//PF04136//PF06156//PF06810//PF07926//PF00847//PF09726//PF06005//PF09429//PF09728//PF06160//PF02601//PF02183//PF16331//PF15191//PF08702//PF03938//PF04111	Lipoprotein leucine-zipper//Centromere protein H (CENP-H)//Ezrin/radixin/moesin family//bZIP transcription factor//GCN5-like protein 1 (GCN5L1)//Centrosomin N-terminal motif 1//Septum formation initiator//Leucine-rich repeats of kinetochore protein Cenp-F/LEK1//Sec34-like family//Protein of unknown function (DUF972)//Phage minor structural protein GP20//TPR/MLP1/MLP2-like protein//AP2 domain//Tra…	GO:0070206//GO:0006260//GO:0006355//GO:0006914//GO:0000917//GO:0006606//GO:0043093//GO:0007165//GO:0000921//GO:0006886//GO:0030168//GO:0007049//GO:0051258//GO:0006308//GO:0007283//GO:0007130//GO:0007131//GO:0051382//GO:0006396	protein trimerization//DNA replication//regulation of transcription, DNA-templated//autophagy//barrier septum assembly//protein import into nucleus//FtsZ-dependent cytokinesis//signal transduction//septin ring assembly//intracellular protein transport//platelet activation//cell cycle//protein polymerization//DNA catabolic process//spermatogenesis//synaptonemal complex assembly//reciprocal meiotic…	GO:0043565//GO:0005102//GO:0005198//GO:0008134//GO:0003700//GO:0042803//GO:0019905//GO:0045502//GO:0051082//GO:0008092//GO:0008855//GO:0030674	sequence-specific DNA binding//receptor binding//structural molecule activity//transcription factor binding//transcription factor activity, sequence-specific DNA binding//protein homodimerization activity//syntaxin binding//dynein binding//unfolded protein binding//cytoskeletal protein binding//exodeoxyribonuclease VII activity//protein binding, bridging	GO:0030286//GO:0016021//GO:0005801//GO:0005577//GO:0016020//GO:0005737//GO:0000776//GO:0009318//GO:0005815//GO:0019898//GO:0005940//GO:0005667//GO:0031083//GO:0019867	dynein complex//integral component of membrane//cis-Golgi network//fibrinogen complex//membrane//cytoplasm//kinetochore//exodeoxyribonuclease VII complex//microtubule organizing center//extrinsic component of membrane//septin ring//transcription factor complex//BLOC-1 complex//outer membrane	--	--
Cluster-10611.275513_3	AP2-EREBP	Cluster-10611.275513	3.02	3.43	2.12	3.29	0	1.11	0	0	0.2	3.4	3.14	2.23	2.25	3.8	0	0	0.35	0	589	762060741	AJQ20648.1	369	1.8e-33	AP5/EREBP Transcription Factors [Salvia miltiorrhiza]	762060740	KJ784456.1	115	3.00257e-51	Salvia miltiorrhiza AP5/EREBP Transcription Factors (WRI5) mRNA, complete cds	K09285	OVM, ANT	AP2-like factor, ANT lineage	http://www.genome.jp/dbget-bin/www_bget?ko:K09285	Q94AN4	249	2.1e-20	AP2-like ethylene-responsive transcription factor At1g16060 OS=Arabidopsis thaliana GN=At1g16060 PE=2 SV=1	PF00847	AP2 domain	GO:0006355	regulation of transcription, DNA-templated	GO:0003700	transcription factor activity, sequence-specific DNA binding	GO:0005667	transcription factor complex	--	--
Cluster-10611.277092_2	AP2-EREBP	Cluster-10611.277092	0.28	2.34	2.13	0	0.32	0	0	0	0	0	0.9	0	0	0	0.75	0	0	0	1431	848867170	XP_012834244.1	533	4.3e-52	PREDICTED: ethylene-responsive transcription factor CRF2-like [Erythranthe guttatus]>gi|604336210|gb|EYU40041.1| hypothetical protein MIMGU_mgv1a019113mg [Erythranthe guttata]	747068245	XM_011082571.1	132	2.67732e-60	PREDICTED: Sesamum indicum ethylene-responsive transcription factor CRF2-like (LOC105164024), mRNA	--	--	--	--	Q9FK12	302	3.7e-26	Ethylene-responsive transcription factor CRF3 OS=Arabidopsis thaliana GN=CRF3 PE=1 SV=1	PF00847	AP2 domain	GO:0006355	regulation of transcription, DNA-templated	GO:0003700	transcription factor activity, sequence-specific DNA binding	GO:0005667	transcription factor complex	--	--
Cluster-10611.277291_1	AP2-EREBP	Cluster-10611.277291	18.89	26.03	23.07	5.45	10.92	3.79	13.25	14.4	14	25.77	36.88	12.4	3.15	6.31	7.79	11.58	23.19	7.47	724	848849671	XP_012831330.1	416	8e-39	PREDICTED: ethylene-responsive transcription factor 1B [Erythranthe guttatus]>gi|604348308|gb|EYU46463.1| hypothetical protein MIMGU_mgv1a026963mg [Erythranthe guttata]	747061524	XM_011078934.1	82	8.25368e-33	PREDICTED: Sesamum indicum ethylene-responsive transcription factor 1B-like (LOC105161291), mRNA	K14516	ERF1	ethylene-responsive transcription factor 1	http://www.genome.jp/dbget-bin/www_bget?ko:K14516	Q8LDC8	337	1.6e-30	Ethylene-responsive transcription factor 1B OS=Arabidopsis thaliana GN=ERF1B PE=1 SV=2	--	--	--	--	--	--	--	--	--	--
Cluster-10611.277829_5	AP2-EREBP	Cluster-10611.277829	1.76	6.61	3.27	1.41	2.46	2.04	0.09	0.49	0.12	6.23	6.27	6.9	1.1	1.5	3.47	0.09	0.34	0.19	835	762060755	AJQ20655.1	551	2e-54	AP12/EREBP Transcription Factors [Salvia miltiorrhiza]	762060754	KJ784463.1	242	1.09124e-121	Salvia miltiorrhiza AP12/EREBP Transcription Factors (WRI12) mRNA, complete cds	K09285	OVM, ANT	AP2-like factor, ANT lineage	http://www.genome.jp/dbget-bin/www_bget?ko:K09285	Q38914	509	2.1e-50	AP2-like ethylene-responsive transcription factor ANT OS=Arabidopsis thaliana GN=ANT PE=1 SV=2	PF00847	AP2 domain	GO:0006355	regulation of transcription, DNA-templated	GO:0003700	transcription factor activity, sequence-specific DNA binding	GO:0005667	transcription factor complex	--	--
Cluster-10611.278808_5	AP2-EREBP	Cluster-10611.278808	1.2	1.01	0.37	2.1	1.3	0.83	0.23	0.46	0.12	0.63	1.63	0.9	2.59	1.19	1.95	0	0.13	0.22	1453	762060751	AJQ20653.1	1025	3.9e-109	AP10/EREBP Transcription Factors [Salvia miltiorrhiza]	762060750	KJ784461.1	286	6.70445e-146	Salvia miltiorrhiza AP10/EREBP Transcription Factors (WRI10) mRNA, complete cds	K09284	AP2	AP2-like factor, euAP2 lineage	http://www.genome.jp/dbget-bin/www_bget?ko:K09284	Q9SK03	609	9.3e-62	Ethylene-responsive transcription factor RAP2-7 OS=Arabidopsis thaliana GN=RAP2-7 PE=2 SV=2	PF00847	AP2 domain	GO:0006355	regulation of transcription, DNA-templated	GO:0003700	transcription factor activity, sequence-specific DNA binding	GO:0005667	transcription factor complex	--	--
Cluster-10611.279977_3	AP2-EREBP	Cluster-10611.279977	18.76	22.54	10.92	21.27	17.75	21.42	2.89	1.85	5.47	41.56	51.23	14.22	42.25	34.2	38.06	10.38	7.56	14.07	748	747052567	XP_011072408.1	485	8.2e-47	PREDICTED: dehydration-responsive element-binding protein 3 [Sesamum indicum]	747052566	XM_011074106.1	142	3.78164e-66	PREDICTED: Sesamum indicum dehydration-responsive element-binding protein 3 (LOC105157670), mRNA	K09286	EREBP	EREBP-like factor	http://www.genome.jp/dbget-bin/www_bget?ko:K09286	Q39127	394	4.1e-37	Ethylene-responsive transcription factor TINY OS=Arabidopsis thaliana GN=TINY PE=2 SV=1	PF00847	AP2 domain	GO:0006355	regulation of transcription, DNA-templated	GO:0003700	transcription factor activity, sequence-specific DNA binding	GO:0005667	transcription factor complex	--	--
Cluster-10611.279979_3	AP2-EREBP	Cluster-10611.279979	4.93	7.95	3.38	3.45	4.28	5.73	1.25	0.97	1.04	5.54	12.24	3.07	5.74	5.04	5.9	1.53	1.2	2.52	825	747052567	XP_011072408.1	486	7e-47	PREDICTED: dehydration-responsive element-binding protein 3 [Sesamum indicum]	747043052	XM_011083343.1	144	3.23866e-67	PREDICTED: Sesamum indicum ethylene-responsive transcription factor TINY-like (LOC105164642), mRNA	K09286	EREBP	EREBP-like factor	http://www.genome.jp/dbget-bin/www_bget?ko:K09286	Q39127	355	1.5e-32	Ethylene-responsive transcription factor TINY OS=Arabidopsis thaliana GN=TINY PE=2 SV=1	PF00847	AP2 domain	GO:0006355	regulation of transcription, DNA-templated	GO:0003700	transcription factor activity, sequence-specific DNA binding	GO:0005667	transcription factor complex	--	--
Cluster-10611.283651_2	AP2-EREBP	Cluster-10611.283651	1.75	4.95	1.41	0	0	0	0	0	0	3.12	1.35	4.68	0	0	0.6	0	0	0	1254	848867170	XP_012834244.1	533	3.7e-52	PREDICTED: ethylene-responsive transcription factor CRF2-like [Erythranthe guttatus]>gi|604336210|gb|EYU40041.1| hypothetical protein MIMGU_mgv1a019113mg [Erythranthe guttata]	747068245	XM_011082571.1	132	2.33786e-60	PREDICTED: Sesamum indicum ethylene-responsive transcription factor CRF2-like (LOC105164024), mRNA	--	--	--	--	Q9FK12	302	3.2e-26	Ethylene-responsive transcription factor CRF3 OS=Arabidopsis thaliana GN=CRF3 PE=1 SV=1	PF00847	AP2 domain	GO:0006355	regulation of transcription, DNA-templated	GO:0003700	transcription factor activity, sequence-specific DNA binding	GO:0005667	transcription factor complex	--	--
Cluster-10611.286118_5	AP2-EREBP	Cluster-10611.286118	0.39	1.35	0.75	0.55	1.36	0.93	1.29	1.59	1.03	0.44	0.49	1.1	0	1.16	1.18	2.93	2.01	2.37	2112	747098872	XP_011097469.1	836	4.6e-87	PREDICTED: AP2-like ethylene-responsive transcription factor AIL6 isoform X1 [Sesamum indicum]	747098869	XM_011099165.1	275	1.27935e-139	PREDICTED: Sesamum indicum uncharacterized LOC105176382 (LOC105176382), mRNA	K09285	OVM, ANT	AP2-like factor, ANT lineage	http://www.genome.jp/dbget-bin/www_bget?ko:K09285	Q6J9N8	669	1.5e-68	AP2-like ethylene-responsive transcription factor AIL7 OS=Arabidopsis thaliana GN=AIL7 PE=2 SV=2	PF13174//PF00847//PF06552//PF13181//PF13414//PF03094//PF13371//PF00515	Tetratricopeptide repeat//AP2 domain//Plant specific mitochondrial import receptor subunit TOM20//Tetratricopeptide repeat//TPR repeat//Mlo family//Tetratricopeptide repeat//Tetratricopeptide repeat	GO:0006355//GO:0045040//GO:0006952	regulation of transcription, DNA-templated//protein import into mitochondrial outer membrane//defense response	GO:0005515//GO:0003700	protein binding//transcription factor activity, sequence-specific DNA binding	GO:0016021//GO:0005742//GO:0005667	integral component of membrane//mitochondrial outer membrane translocase complex//transcription factor complex	--	--
Cluster-10611.290584_3	AP2-EREBP	Cluster-10611.290584	12.92	0.15	18.3	0	0	0	1.87	1.46	1.69	4.94	12.13	43.63	0.17	0.54	0	1.32	2.69	0.9	1103	747046777	XP_011101230.1	314	8.2e-27	PREDICTED: ethylene-responsive transcription factor ABR1-like [Sesamum indicum]	697151410	XR_691570.1	66	1.0026e-23	PREDICTED: Nicotiana tomentosiformis ethylene-responsive transcription factor ABR1-like (LOC104119986), transcript variant X2, misc_RNA	--	--	--	--	Q70II3	216	2.6e-16	Ethylene-responsive transcription factor ERF110 OS=Arabidopsis thaliana GN=ERF110 PE=2 SV=2	PF00847	AP2 domain	GO:0006355	regulation of transcription, DNA-templated	GO:0003700	transcription factor activity, sequence-specific DNA binding	GO:0005667	transcription factor complex	--	--
Cluster-10611.291086_5	AP2-EREBP	Cluster-10611.291086	0	0	0	0	0	0	0	0	0	5.25	5.24	2.05	0	0	0	0.96	0	1.44	1116	747081931	XP_011088263.1	596	1.6e-59	PREDICTED: ethylene-responsive transcription factor ERF109-like [Sesamum indicum]	747081930	XM_011089961.1	79	6.02166e-31	PREDICTED: Sesamum indicum ethylene-responsive transcription factor ERF109-like (LOC105169546), mRNA	--	--	--	--	Q9SZ06	289	9.2e-25	Ethylene-responsive transcription factor ERF109 OS=Arabidopsis thaliana GN=ERF109 PE=1 SV=1	PF00847	AP2 domain	GO:0006355	regulation of transcription, DNA-templated	GO:0003700	transcription factor activity, sequence-specific DNA binding	GO:0005667	transcription factor complex	--	--
Cluster-10611.291438_4	AP2-EREBP	Cluster-10611.291438	2.15	4.22	2.85	3.94	2.79	3.19	6.36	7.45	8.99	0.99	1.38	3.24	2.39	1.87	2.83	10.96	3.8	4.82	1386	848926005	XP_012858842.1	458	2.1e-43	PREDICTED: dehydration-responsive element-binding protein 2A-like [Erythranthe guttatus]>gi|604300224|gb|EYU20067.1| hypothetical protein MIMGU_mgv1a010327mg [Erythranthe guttata]	593698931	XM_007149869.1	94	3.4479e-39	Phaseolus vulgaris hypothetical protein (PHAVU_005G111200g) mRNA, complete cds	K09286	EREBP	EREBP-like factor	http://www.genome.jp/dbget-bin/www_bget?ko:K09286	O82132	280	1.3e-23	Dehydration-responsive element-binding protein 2A OS=Arabidopsis thaliana GN=DREB2A PE=1 SV=1	PF00816//PF00847	H-NS histone family//AP2 domain	GO:0006355	regulation of transcription, DNA-templated	GO:0003700//GO:0003677	transcription factor activity, sequence-specific DNA binding//DNA binding	GO:0005667//GO:0005622	transcription factor complex//intracellular	--	--
Cluster-10611.295279_3	AP2-EREBP	Cluster-10611.295279	7.63	4.53	8.65	6.41	6.59	7.43	16.74	14.89	21.24	2.89	4.14	12.07	7.83	5.14	3.88	23.88	15.56	12.7	1537	747060435	XP_011076647.1	424	2e-39	PREDICTED: dehydration-responsive element-binding protein 2A-like [Sesamum indicum]	590565637	XM_007009942.1	85	3.86048e-34	Theobroma cacao Dehydration-responsive element-binding protein 2C (TCM_043302) mRNA, complete cds	--	--	--	--	Q9SIZ0	263	1.3e-21	Putative dehydration-responsive element-binding protein 2H OS=Arabidopsis thaliana GN=DREB2H PE=5 SV=3	PF00847	AP2 domain	GO:0006355	regulation of transcription, DNA-templated	GO:0003700	transcription factor activity, sequence-specific DNA binding	GO:0005667	transcription factor complex	--	--
Cluster-10611.295397_4	AP2-EREBP	Cluster-10611.295397	0	0	0	0	0	0	0	0	0	2.97	5.28	7.4	1.23	2.2	2.72	8.64	10.35	3.6	1013	629105809	KCW71278.1	202	7.3e-14	hypothetical protein EUGRSUZ_F04365 [Eucalyptus grandis]	747057142	XM_011076558.1	110	3.18762e-48	PREDICTED: Sesamum indicum ethylene-responsive transcription factor ERF014 (LOC105159482), mRNA	K09286	EREBP	EREBP-like factor	http://www.genome.jp/dbget-bin/www_bget?ko:K09286	Q9SUK8	176	1.1e-11	Ethylene-responsive transcription factor ERF039 OS=Arabidopsis thaliana GN=ERF039 PE=2 SV=1	PF00847	AP2 domain	GO:0006355	regulation of transcription, DNA-templated	GO:0003700	transcription factor activity, sequence-specific DNA binding	GO:0005667	transcription factor complex	--	--
Cluster-10611.295604_4	AP2-EREBP	Cluster-10611.295604	19.66	40.47	23.96	11.04	12.46	14.43	9.9	8.22	5.46	28.39	27.47	32.9	14.4	13.02	11.88	9.03	8.83	10.46	593	747074935	XP_011084481.1	250	1.2e-19	PREDICTED: ethylene-responsive transcription factor CRF4-like [Sesamum indicum]	--	--	--	--	--	--	--	--	--	Q9SUQ2	234	1.2e-18	Ethylene-responsive transcription factor CRF2 OS=Arabidopsis thaliana GN=CRF2 PE=1 SV=1	PF00847	AP2 domain	GO:0006355	regulation of transcription, DNA-templated	GO:0003700	transcription factor activity, sequence-specific DNA binding	GO:0005667	transcription factor complex	--	--
Cluster-10611.299018_1	AP2-EREBP	Cluster-10611.299018	0.11	0.15	0	0.17	0	0.1	0.11	0.08	0	0.74	1.05	1.07	0.29	0.62	0.24	0.8	0.27	0.62	1675	747053019	XP_011072652.1	903	6.2e-95	PREDICTED: AP2-like ethylene-responsive transcription factor AIL1, partial [Sesamum indicum]	802577223	XM_012213494.1	143	2.41431e-66	PREDICTED: Jatropha curcas AP2-like ethylene-responsive transcription factor AIL1 (LOC105631395), mRNA	K09285	OVM, ANT	AP2-like factor, ANT lineage	http://www.genome.jp/dbget-bin/www_bget?ko:K09285	Q1PFE1	494	2.3e-48	AP2-like ethylene-responsive transcription factor AIL1 OS=Arabidopsis thaliana GN=AIL1 PE=2 SV=1	PF11837//PF00847	Domain of unknown function (DUF3357)//AP2 domain	GO:0006012//GO:0005982//GO:0005985//GO:0006355	galactose metabolic process//starch metabolic process//sucrose metabolic process//regulation of transcription, DNA-templated	GO:0004564//GO:0004575//GO:0003700	beta-fructofuranosidase activity//sucrose alpha-glucosidase activity//transcription factor activity, sequence-specific DNA binding	GO:0005667//GO:0017177	transcription factor complex//glucosidase II complex	--	--
Cluster-10611.299019_0	AP2-EREBP	Cluster-10611.299019	9.46	28.38	13.51	10.34	10.35	5.92	3.21	4.01	4.34	14.56	19.75	13.74	6.62	5.68	8.92	9.14	6.88	4.95	444	747053019	XP_011072652.1	383	3.3e-35	PREDICTED: AP2-like ethylene-responsive transcription factor AIL1, partial [Sesamum indicum]	--	--	--	--	--	K09285	OVM, ANT	AP2-like factor, ANT lineage	http://www.genome.jp/dbget-bin/www_bget?ko:K09285	Q1PFE1	250	1.2e-20	AP2-like ethylene-responsive transcription factor AIL1 OS=Arabidopsis thaliana GN=AIL1 PE=2 SV=1	PF00847	AP2 domain	GO:0006355	regulation of transcription, DNA-templated	GO:0003700	transcription factor activity, sequence-specific DNA binding	GO:0005667	transcription factor complex	--	--
Cluster-10611.299529_0	AP2-EREBP	Cluster-10611.299529	8.51	19.91	17.85	8.11	3.36	3.79	1.81	2.44	1.42	11.45	17.2	12.36	2.26	2.51	5.49	0.86	0.96	1.36	1593	747042140	XP_011076888.1	408	1.5e-37	PREDICTED: ethylene-responsive transcription factor ERF118-like [Sesamum indicum]>gi|747042142|ref|XP_011076896.1| PREDICTED: ethylene-responsive transcription factor ERF118-like [Sesamum indicum]>gi|747042144|ref|XP_011076904.1| PREDICTED: ethylene-responsive transcription factor ERF118-like [Sesamum indicum]>gi|747042146|ref|XP_011076912.1| PREDICTED: ethylene-responsive transcription factor ER…	747042145	XM_011078610.1	116	2.34279e-51	PREDICTED: Sesamum indicum ethylene-responsive transcription factor ERF118-like (LOC105161026), transcript variant X4, mRNA	--	--	--	--	Q9SUE3	198	4.7e-14	Ethylene-responsive transcription factor CRF4 OS=Arabidopsis thaliana GN=CRF4 PE=1 SV=2	PF00847	AP2 domain	GO:0006355	regulation of transcription, DNA-templated	GO:0003700	transcription factor activity, sequence-specific DNA binding	GO:0005667	transcription factor complex	--	--
Cluster-10611.299949_2	AP2-EREBP	Cluster-10611.299949	14.02	8.57	11.7	10.8	9	8.04	7.68	6.86	4.05	10.21	12.76	18.46	14.04	9.26	9.57	8.76	6.97	4.9	881	747084851	XP_011089852.1	384	5e-35	PREDICTED: ethylene-responsive transcription factor RAP2-7 [Sesamum indicum]	762060752	KJ784462.1	145	9.64217e-68	Salvia miltiorrhiza AP11/EREBP Transcription Factors (WRI11) mRNA, partial cds	K09284	AP2	AP2-like factor, euAP2 lineage	http://www.genome.jp/dbget-bin/www_bget?ko:K09284	Q9LVG2	176	9.2e-12	AP2-like ethylene-responsive transcription factor TOE2 OS=Arabidopsis thaliana GN=TOE2 PE=1 SV=1	PF00847	AP2 domain	GO:0006355	regulation of transcription, DNA-templated	GO:0003700	transcription factor activity, sequence-specific DNA binding	GO:0005667	transcription factor complex	--	--
Cluster-10611.300425_1	AP2-EREBP	Cluster-10611.300425	0	0.08	0	0	0.34	0.11	1.06	0.86	0.49	0	0.16	0	0	0	0	0	0.66	0.19	2590	661896040	CDP00618.1	773	1.1e-79	unnamed protein product [Coffea canephora]	723697921	XM_010322461.1	124	1.37209e-55	PREDICTED: Solanum lycopersicum protein FLX-like 3 (LOC101253185), mRNA	--	--	--	--	Q9C717	467	4.9e-45	Protein FLX-like 3 OS=Arabidopsis thaliana GN=FLXL3 PE=1 SV=1	PF06005//PF02601//PF04799//PF09728//PF04632//PF16331//PF02183//PF04111//PF08702//PF15191//PF03938//PF00769//PF04728//PF05837//PF04977//PF10473//PF06320//PF00170//PF06810//PF06156//PF04136//PF09726//PF07926//PF00847	Protein of unknown function (DUF904)//Exonuclease VII, large subunit//fzo-like conserved region//Myosin-like coiled-coil protein//Fusaric acid resistance protein family//TolA binding protein trimerisation//Homeobox associated leucine zipper//Autophagy protein Apg6//Fibrinogen alpha/beta chain family//Synaptonemal complex central element protein 3//Outer membrane protein (OmpH-like)//Ezrin/radixin…	GO:0006810//GO:0007049//GO:0006308//GO:0051258//GO:0007130//GO:0007283//GO:0008053//GO:0007131//GO:0051382//GO:0070206//GO:0006606//GO:0000917//GO:0006914//GO:0006260//GO:0006355//GO:0006886//GO:0007165//GO:0043093//GO:0030168	transport//cell cycle//DNA catabolic process//protein polymerization//synaptonemal complex assembly//spermatogenesis//mitochondrial fusion//reciprocal meiotic recombination//kinetochore assembly//protein trimerization//protein import into nucleus//barrier septum assembly//autophagy//DNA replication//regulation of transcription, DNA-templated//intracellular protein transport//signal transduction//…	GO:0042803//GO:0045502//GO:0019905//GO:0051082//GO:0008092//GO:0030674//GO:0008855//GO:0005198//GO:0003924//GO:0043565//GO:0005102//GO:0003700//GO:0008134	protein homodimerization activity//dynein binding//syntaxin binding//unfolded protein binding//cytoskeletal protein binding//protein binding, bridging//exodeoxyribonuclease VII activity//structural molecule activity//GTPase activity//sequence-specific DNA binding//receptor binding//transcription factor activity, sequence-specific DNA binding//transcription factor binding	GO:0031083//GO:0019898//GO:0005667//GO:0005741//GO:0019867//GO:0005886//GO:0030286//GO:0016021//GO:0005801//GO:0016020//GO:0005577//GO:0009318//GO:0000776//GO:0005737	BLOC-1 complex//extrinsic component of membrane//transcription factor complex//mitochondrial outer membrane//outer membrane//plasma membrane//dynein complex//integral component of membrane//cis-Golgi network//membrane//fibrinogen complex//exodeoxyribonuclease VII complex//kinetochore//cytoplasm	--	--
Cluster-10611.300539_3	AP2-EREBP	Cluster-10611.300539	10.2	12.31	10.98	10.97	6.06	13.6	18.14	19.79	14.55	7.19	7.4	9.66	9.62	9.8	11	18.14	20.06	11.79	824	697141071	XP_009624644.1	255	4.2e-20	PREDICTED: ethylene-responsive transcription factor ERF119-like [Nicotiana tomentosiformis]>gi|697141073|ref|XP_009624645.1| PREDICTED: ethylene-responsive transcription factor ERF119-like [Nicotiana tomentosiformis]	--	--	--	--	--	--	--	--	--	Q9CA27	187	4.6e-13	Ethylene-responsive transcription factor ERF118 OS=Arabidopsis thaliana GN=ERF118 PE=2 SV=1	PF07174//PF00847	Fibronectin-attachment protein (FAP)//AP2 domain	GO:0006355	regulation of transcription, DNA-templated	GO:0050840//GO:0003700	extracellular matrix binding//transcription factor activity, sequence-specific DNA binding	GO:0005667//GO:0005576	transcription factor complex//extracellular region	--	--
Cluster-10611.303137_4	AP2-EREBP	Cluster-10611.303137	2.1	8.93	3.37	1.09	1.32	0.17	0	0	0	5.51	5.61	6.58	0.66	0.5	3.74	0	0	0	733	747102492	XP_011099412.1	441	1e-41	PREDICTED: AP2-like ethylene-responsive transcription factor ANT isoform X1 [Sesamum indicum]	762060744	KJ784458.1	197	9.8657e-97	Salvia miltiorrhiza AP7/EREBP Transcription Factors (WRI7) mRNA, partial cds	K09285	OVM, ANT	AP2-like factor, ANT lineage	http://www.genome.jp/dbget-bin/www_bget?ko:K09285	Q6PQQ4	371	1.9e-34	AP2-like ethylene-responsive transcription factor BBM OS=Arabidopsis thaliana GN=BBM PE=2 SV=2	PF00847	AP2 domain	GO:0006355	regulation of transcription, DNA-templated	GO:0003700	transcription factor activity, sequence-specific DNA binding	GO:0005667	transcription factor complex	--	--
Cluster-10611.305479_5	AP2-EREBP	Cluster-10611.305479	11.57	11.08	12.85	12.93	13.02	10.88	7.26	8.32	5.35	0	0	0	0	0	0	0	0	0	395	848890539	XP_012845404.1	222	1.4e-16	PREDICTED: ethylene-responsive transcription factor ESR2-like [Erythranthe guttatus]	848890538	XM_012989950.1	91	4.30101e-38	PREDICTED: Erythranthe guttatus ethylene-responsive transcription factor ESR2-like (LOC105965408), mRNA	--	--	--	--	Q9SAD4	142	3.6e-08	Ethylene-responsive transcription factor ESR1 OS=Arabidopsis thaliana GN=ESR1 PE=1 SV=1	PF00847//PF03734	AP2 domain//L,D-transpeptidase catalytic domain	GO:0006355	regulation of transcription, DNA-templated	GO:0016740//GO:0003700	transferase activity//transcription factor activity, sequence-specific DNA binding	GO:0005667	transcription factor complex	--	--
Cluster-10611.310553_5	AP2-EREBP	Cluster-10611.310553	1.66	0.19	4.03	0.1	0	0	1.73	1.6	1.5	0	0.31	15.29	0	0	0	1.53	2.07	1.09	1795	747085944	XP_011090449.1	419	8.9e-39	PREDICTED: ethylene-responsive transcription factor ABR1-like [Sesamum indicum]	694408065	XM_009380471.1	57	1.66187e-18	PREDICTED: Pyrus x bretschneideri ethylene-responsive transcription factor ERF073-like (LOC103967196), mRNA	--	--	--	--	Q9FGF8	267	5.2e-22	Ethylene-responsive transcription factor ABR1 OS=Arabidopsis thaliana GN=ABR1 PE=2 SV=1	PF00847	AP2 domain	GO:0006355	regulation of transcription, DNA-templated	GO:0003700	transcription factor activity, sequence-specific DNA binding	GO:0005667	transcription factor complex	--	--
Cluster-10611.314394_5	AP2-EREBP	Cluster-10611.314394	0	0	0	0	0	0	0	0	0	4.5	6.13	5.3	5.13	3.49	2.01	12.45	5.95	4.31	680	747056281	XP_011074400.1	498	2.3e-48	PREDICTED: ethylene-responsive transcription factor ERF008-like [Sesamum indicum]	848856344	XM_013000837.1	120	5.80694e-54	PREDICTED: Erythranthe guttatus ethylene-responsive transcription factor ERF011-like (LOC105975641), mRNA	K09286	EREBP	EREBP-like factor	http://www.genome.jp/dbget-bin/www_bget?ko:K09286	Q9SW63	397	1.7e-37	Ethylene-responsive transcription factor RAP2-10 OS=Arabidopsis thaliana GN=RAP2-10 PE=2 SV=1	PF00847	AP2 domain	GO:0006355	regulation of transcription, DNA-templated	GO:0003700	transcription factor activity, sequence-specific DNA binding	GO:0005667	transcription factor complex	--	--
Cluster-10611.316507_0	AP2-EREBP	Cluster-10611.316507	2.06	2.04	4.39	0.13	1.76	0.41	0.09	0.5	0.24	12.52	38.51	12.94	0.54	0.13	0	0.18	0	0.1	833	747045731	XP_011095709.1	435	5.7e-41	PREDICTED: ethylene-responsive transcription factor ERF020 [Sesamum indicum]	848913792	XM_012999468.1	163	8.96795e-78	PREDICTED: Erythranthe guttatus ethylene-responsive transcription factor ERF020 (LOC105974378), mRNA	--	--	--	--	Q9C9I8	281	5.8e-24	Ethylene-responsive transcription factor ERF020 OS=Arabidopsis thaliana GN=ERF020 PE=2 SV=1	PF07711//PF00847//PF12090	Rab geranylgeranyl transferase alpha-subunit, insert domain//AP2 domain//Spt20 family	GO:0006355	regulation of transcription, DNA-templated	GO:0008270//GO:0003712//GO:0003700//GO:0004663	zinc ion binding//transcription cofactor activity//transcription factor activity, sequence-specific DNA binding//Rab geranylgeranyltransferase activity	GO:0000124//GO:0005968//GO:0005667	SAGA complex//Rab-protein geranylgeranyltransferase complex//transcription factor complex	--	--
Cluster-10611.317473_5	AP2-EREBP	Cluster-10611.317473	21.93	1.16	23.28	0	3.58	5.01	315.34	241.56	357.56	0.72	0.92	76.57	8.49	13.11	1.99	522.14	632.79	249.78	459	747046777	XP_011101230.1	337	7.3e-30	PREDICTED: ethylene-responsive transcription factor ABR1-like [Sesamum indicum]	150171927	CU406355.1	91	5.06141e-38	Oryza rufipogon (W1943) cDNA clone: ORW1943C109D06, full insert sequence	--	--	--	--	Q70II3	254	4.3e-21	Ethylene-responsive transcription factor ERF110 OS=Arabidopsis thaliana GN=ERF110 PE=2 SV=2	PF00847	AP2 domain	GO:0006355	regulation of transcription, DNA-templated	GO:0003700	transcription factor activity, sequence-specific DNA binding	GO:0005667	transcription factor complex	--	--
Cluster-10611.318642_4	AP2-EREBP	Cluster-10611.318642	1.81	0	3.69	1.56	1.3	0.43	0	0	0	0	4.79	4.26	0.63	0.56	3.47	0	0	0	1156	296090642	CBI41041.3	694	7.4e-71	unnamed protein product [Vitis vinifera]	571455002	XM_006579899.1	121	2.80421e-54	PREDICTED: Glycine max AP2-like ethylene-responsive transcription factor ANT-like (LOC100787611), transcript variant X4, mRNA	K09285	OVM, ANT	AP2-like factor, ANT lineage	http://www.genome.jp/dbget-bin/www_bget?ko:K09285	Q5YGP7	323	1.1e-28	AP2-like ethylene-responsive transcription factor PLT2 OS=Arabidopsis thaliana GN=PLT2 PE=2 SV=1	PF06085//PF00847	Lipoprotein Rz1 precursor//AP2 domain	GO:0006355//GO:0019064	regulation of transcription, DNA-templated//fusion of virus membrane with host plasma membrane	GO:0003700	transcription factor activity, sequence-specific DNA binding	GO:0019867//GO:0005667	outer membrane//transcription factor complex	--	--
Cluster-10611.324639_1	AP2-EREBP	Cluster-10611.324639	2.62	7.11	3.8	1.74	9	5.36	1.02	2.46	0.77	4.83	11.63	4.79	5.5	6.47	7.03	1.91	1.78	2.3	752	747045514	XP_011094418.1	504	5.2e-49	PREDICTED: ethylene-responsive transcription factor 13-like [Sesamum indicum]	848886541	XM_012988058.1	90	3.06724e-37	PREDICTED: Erythranthe guttatus ethylene-responsive transcription factor 13-like (LOC105963641), mRNA	--	--	--	--	Q8L9K1	340	7.5e-31	Ethylene-responsive transcription factor 13 OS=Arabidopsis thaliana GN=ERF13 PE=2 SV=2	PF00847	AP2 domain	GO:0006355	regulation of transcription, DNA-templated	GO:0003700	transcription factor activity, sequence-specific DNA binding	GO:0005667	transcription factor complex	--	--
Cluster-10611.325063_2	AP2-EREBP	Cluster-10611.325063	0	0	0	0	0	0	0	0	0	0	0	1.1	0	0.98	0	4.68	7.54	0	549	848895932	XP_012848019.1	136	1.8e-06	PREDICTED: ethylene-responsive transcription factor ERF113 [Erythranthe guttatus]>gi|604315908|gb|EYU28473.1| hypothetical protein MIMGU_mgv1a024534mg [Erythranthe guttata]	568863476	XM_006485108.1	46	6.33717e-13	PREDICTED: Citrus sinensis ethylene-responsive transcription factor ERF115-like (LOC102629317), mRNA	--	--	--	--	--	--	--	--	--	--	--	--	--	--	--	--	--	--
Cluster-10611.325102_5	AP2-EREBP	Cluster-10611.325102	2.6	2.45	2.64	4.26	3.89	5.56	5.79	7.64	6.03	1.59	2.02	2.06	6.49	5.4	3.73	5.43	4.1	4.84	1408	747088242	XP_011091699.1	828	2.6e-86	PREDICTED: ethylene-responsive transcription factor ERF062 [Sesamum indicum]	672206921	XM_008781342.1	52	7.80263e-16	PREDICTED: Phoenix dactylifera ethylene-responsive transcription factor ERF054-like (LOC103699307), mRNA	--	--	--	--	Q9SVQ0	486	1.7e-47	Ethylene-responsive transcription factor ERF062 OS=Arabidopsis thaliana GN=ERF062 PE=2 SV=1	PF00847	AP2 domain	GO:0006355	regulation of transcription, DNA-templated	GO:0003700	transcription factor activity, sequence-specific DNA binding	GO:0005667	transcription factor complex	--	--
Cluster-10611.326990_0	AP2-EREBP	Cluster-10611.326990	8.17	15.29	10.63	4.53	3.12	2.62	0.62	0.6	0.65	16.25	15.29	10.3	2.83	2.75	6.97	0.71	0.48	0.4	1205	848867170	XP_012834244.1	533	3.6e-52	PREDICTED: ethylene-responsive transcription factor CRF2-like [Erythranthe guttatus]>gi|604336210|gb|EYU40041.1| hypothetical protein MIMGU_mgv1a019113mg [Erythranthe guttata]	747068245	XM_011082571.1	132	2.24389e-60	PREDICTED: Sesamum indicum ethylene-responsive transcription factor CRF2-like (LOC105164024), mRNA	--	--	--	--	Q9FK12	302	3.1e-26	Ethylene-responsive transcription factor CRF3 OS=Arabidopsis thaliana GN=CRF3 PE=1 SV=1	PF00847	AP2 domain	GO:0006355	regulation of transcription, DNA-templated	GO:0003700	transcription factor activity, sequence-specific DNA binding	GO:0005667	transcription factor complex	--	--
Cluster-10611.331620_3	AP2-EREBP	Cluster-10611.331620	1.31	3.09	1.45	1.26	0.67	0	0	0.25	0.23	0	0	0	0	0.05	0	0	0	0	2569	747046342	XP_011098959.1	380	4.2e-34	PREDICTED: ethylene-responsive transcription factor ERF022-like [Sesamum indicum]	663681406	HG975523.1	36	1.12909e-06	Solanum lycopersicum chromosome ch11, complete genome	--	--	--	--	Q9C9I2	299	1.5e-25	Ethylene-responsive transcription factor ERF021 OS=Arabidopsis thaliana GN=ERF021 PE=2 SV=1	PF00847	AP2 domain	GO:0006355	regulation of transcription, DNA-templated	GO:0003700	transcription factor activity, sequence-specific DNA binding	GO:0005667	transcription factor complex	--	--
Cluster-10611.332176_3	AP2-EREBP	Cluster-10611.332176	0	0.06	0.66	0	0	0.23	3.35	1.54	2.66	0.15	0.74	0.36	0.33	0	0	1.19	1.12	0.85	1024	604329229	EYU34566.1	287	1e-23	hypothetical protein MIMGU_mgv1a006962mg [Erythranthe guttata]	355344708	JN247401.1	107	1.49972e-46	Actinidia deliciosa cultivar Hayward APETALA2 mRNA, complete cds, alternatively spliced	K09284	AP2	AP2-like factor, euAP2 lineage	http://www.genome.jp/dbget-bin/www_bget?ko:K09284	P47927	273	6e-23	Floral homeotic protein APETALA 2 OS=Arabidopsis thaliana GN=AP2 PE=1 SV=1	PF00847	AP2 domain	GO:0006355	regulation of transcription, DNA-templated	GO:0003700	transcription factor activity, sequence-specific DNA binding	GO:0005667	transcription factor complex	--	--
Cluster-10611.333029_5	AP2-EREBP	Cluster-10611.333029	0.86	3.03	1.68	1.78	1.15	0	0.94	1.66	0.71	0	0.08	0.33	2.42	0	0.74	0.46	0	0.02	1787	747057788	XP_011075213.1	847	2.1e-88	PREDICTED: dehydration-responsive element-binding protein 2F [Sesamum indicum]	747057785	XM_011076910.1	347	1.01978e-179	PREDICTED: Sesamum indicum DNA-binding protein SMUBP-2 (LOC105159733), mRNA	--	--	--	--	Q9SVX5	517	5.4e-51	Dehydration-responsive element-binding protein 2F OS=Arabidopsis thaliana GN=DREB2F PE=2 SV=1	PF13506//PF01443//PF13361//PF00847	Glycosyl transferase family 21//Viral (Superfamily 1) RNA helicase//UvrD-like helicase C-terminal domain//AP2 domain	GO:0006355	regulation of transcription, DNA-templated	GO:0005524//GO:0003700//GO:0016757//GO:0016787	ATP binding//transcription factor activity, sequence-specific DNA binding//transferase activity, transferring glycosyl groups//hydrolase activity	GO:0005667	transcription factor complex	KOG1803	DNA helicase
Cluster-10611.334693_2	AP2-EREBP	Cluster-10611.334693	0.64	0.46	1.16	0	0.55	0.42	0.09	0	0	2.11	8.13	3.4	0	0.51	0	0.18	0.11	0.19	823	747045731	XP_011095709.1	427	4.8e-40	PREDICTED: ethylene-responsive transcription factor ERF020 [Sesamum indicum]	848913792	XM_012999468.1	155	2.4797e-73	PREDICTED: Erythranthe guttatus ethylene-responsive transcription factor ERF020 (LOC105974378), mRNA	--	--	--	--	Q9C9I8	284	2.6e-24	Ethylene-responsive transcription factor ERF020 OS=Arabidopsis thaliana GN=ERF020 PE=2 SV=1	PF00847	AP2 domain	GO:0006355	regulation of transcription, DNA-templated	GO:0003700	transcription factor activity, sequence-specific DNA binding	GO:0005667	transcription factor complex	--	--
Cluster-10611.336562_1	AP2-EREBP	Cluster-10611.336562	1.08	0.21	0.82	0.7	0.26	0.48	0.78	0	0.37	1.54	2.11	6.26	1.15	1.78	1.21	5.73	9.51	7.72	1060	747041580	XP_011073756.1	503	9.5e-49	PREDICTED: ethylene-responsive transcription factor ERF061-like [Sesamum indicum]	764581302	XM_004298847.2	108	4.32141e-47	PREDICTED: Fragaria vesca subsp. vesca ethylene-responsive transcription factor ERF061 (LOC101312151), mRNA	--	--	--	--	Q9C7W2	343	4.8e-31	Ethylene-responsive transcription factor ERF061 OS=Arabidopsis thaliana GN=ERF061 PE=2 SV=1	PF00847	AP2 domain	GO:0006355	regulation of transcription, DNA-templated	GO:0003700	transcription factor activity, sequence-specific DNA binding	GO:0005667	transcription factor complex	--	--
Cluster-10611.338628_0	AP2-EREBP	Cluster-10611.338628	19.17	12.64	11.45	10.59	7.6	11.14	0.91	2.15	1.01	6.57	6.22	6.12	12.81	7.22	3.66	1.77	1.04	1.25	1101	747104259	XP_011100355.1	473	3e-45	PREDICTED: ethylene-responsive transcription factor 4-like [Sesamum indicum]	217030938	EU847518.1	96	2.10574e-40	Oryza sativa Japonica Group clone OsEP2 AP2/ERF domain protein mRNA, complete cds	--	--	--	--	Q40477	394	6.1e-37	Ethylene-responsive transcription factor 4 OS=Nicotiana tabacum GN=ERF4 PE=1 SV=1	PF00847//PF03512	AP2 domain//Glycosyl hydrolase family 52	GO:0006355//GO:0005975//GO:0009117//GO:0005985//GO:0005982	regulation of transcription, DNA-templated//carbohydrate metabolic process//nucleotide metabolic process//sucrose metabolic process//starch metabolic process	GO:0009044//GO:0003700	xylan 1,4-beta-xylosidase activity//transcription factor activity, sequence-specific DNA binding	GO:0005667	transcription factor complex	--	--
Cluster-10611.340226_3	AP2-EREBP	Cluster-10611.340226	0.55	3.17	1.91	1.18	1.95	0.91	0	0	0	2.65	2.99	2.38	0.81	1.02	1.81	0	0	0	1609	848855895	XP_012854151.1	1273	7.5e-138	PREDICTED: AP2-like ethylene-responsive transcription factor ANT isoform X2 [Erythranthe guttatus]	848855894	XM_012998697.1	408	0	PREDICTED: Erythranthe guttatus AP2-like ethylene-responsive transcription factor ANT (LOC105973655), transcript variant X2, mRNA	K09285	OVM, ANT	AP2-like factor, ANT lineage	http://www.genome.jp/dbget-bin/www_bget?ko:K09285	Q38914	967	3.2e-103	AP2-like ethylene-responsive transcription factor ANT OS=Arabidopsis thaliana GN=ANT PE=1 SV=2	PF00847	AP2 domain	GO:0006355	regulation of transcription, DNA-templated	GO:0003700	transcription factor activity, sequence-specific DNA binding	GO:0005667	transcription factor complex	--	--
Cluster-10611.345906_1	AP2-EREBP	Cluster-10611.345906	0	0.31	0.2	0.68	0.03	0	0	0	0	0.98	1.17	0.33	0	0.45	2.36	0	0	0	1115	747040636	XP_011091185.1	576	3.4e-57	PREDICTED: ethylene-responsive transcription factor TINY-like [Sesamum indicum]	729329699	XM_010537932.1	89	1.66091e-36	PREDICTED: Tarenaya hassleriana ethylene-responsive transcription factor TINY-like (LOC104811268), mRNA	K09286	EREBP	EREBP-like factor	http://www.genome.jp/dbget-bin/www_bget?ko:K09286	Q9LYD3	395	4.7e-37	Dehydration-responsive element-binding protein 3 OS=Arabidopsis thaliana GN=DREB3 PE=2 SV=1	PF00847	AP2 domain	GO:0006355	regulation of transcription, DNA-templated	GO:0003700	transcription factor activity, sequence-specific DNA binding	GO:0005667	transcription factor complex	--	--
Cluster-10611.346803_2	AP2-EREBP	Cluster-10611.346803	0.66	0.56	0.3	0	0.88	0.63	0.24	0	0.11	1.92	2.57	1.68	0.5	1.04	0.53	0.08	0.21	0.35	881	747059691	XP_011076239.1	461	5.9e-44	PREDICTED: LOW QUALITY PROTEIN: ethylene-responsive transcription factor ERF025 [Sesamum indicum]	848869678	XM_012980006.1	60	1.71955e-20	PREDICTED: Erythranthe guttatus ethylene-responsive transcription factor ERF025-like (LOC105956170), mRNA	--	--	--	--	Q9FJ90	322	1.1e-28	Ethylene-responsive transcription factor ERF025 OS=Arabidopsis thaliana GN=ERF025 PE=2 SV=1	PF00847	AP2 domain	GO:0006355	regulation of transcription, DNA-templated	GO:0003700	transcription factor activity, sequence-specific DNA binding	GO:0005667	transcription factor complex	--	--
Cluster-10611.348338_4	AP2-EREBP	Cluster-10611.348338	7.3	7.84	5.08	4.52	4.02	4.51	0	0	0.13	8.32	7.25	5.55	2.97	3.85	3.79	0.2	0.12	0	782	848912010	XP_012854331.1	577	1.8e-57	PREDICTED: ethylene-responsive transcription factor CRF1 [Erythranthe guttatus]>gi|604304039|gb|EYU23389.1| hypothetical protein MIMGU_mgv1a023604mg [Erythranthe guttata]	747068245	XM_011082571.1	182	2.30148e-88	PREDICTED: Sesamum indicum ethylene-responsive transcription factor CRF2-like (LOC105164024), mRNA	--	--	--	--	Q9SUQ2	295	1.3e-25	Ethylene-responsive transcription factor CRF2 OS=Arabidopsis thaliana GN=CRF2 PE=1 SV=1	PF00847	AP2 domain	GO:0006355	regulation of transcription, DNA-templated	GO:0003700	transcription factor activity, sequence-specific DNA binding	GO:0005667	transcription factor complex	--	--
Cluster-10611.348566_3	AP2-EREBP	Cluster-10611.348566	4.44	3.68	5.38	0.23	1	0.77	3.75	5.67	4.27	1.08	2.43	11.29	0.66	2.48	0.42	13.39	12.46	7.92	575	747049570	XP_011070834.1	684	5.3e-70	PREDICTED: AP2/ERF and B3 domain-containing transcription factor RAV1-like [Sesamum indicum]	685325151	XM_009153868.1	101	1.774e-43	PREDICTED: Brassica rapa AP2/ERF and B3 domain-containing transcription factor ARF14 (LOC103875354), mRNA	K09287	RAV	RAV-like factor	http://www.genome.jp/dbget-bin/www_bget?ko:K09287	Q9ZWM9	525	2e-52	AP2/ERF and B3 domain-containing transcription factor RAV1 OS=Arabidopsis thaliana GN=RAV1 PE=1 SV=1	PF00847	AP2 domain	GO:0006355	regulation of transcription, DNA-templated	GO:0003700	transcription factor activity, sequence-specific DNA binding	GO:0005667	transcription factor complex	--	--
Cluster-10611.350976_3	AP2-EREBP	Cluster-10611.350976	4.24	1.08	7.61	1.44	0	3.95	216.28	157.7	219.97	0.82	0	10.57	2.22	6.18	1.24	315.06	459.65	158.26	303	747046777	XP_011101230.1	250	5.9e-20	PREDICTED: ethylene-responsive transcription factor ABR1-like [Sesamum indicum]	150171927	CU406355.1	97	1.48199e-41	Oryza rufipogon (W1943) cDNA clone: ORW1943C109D06, full insert sequence	--	--	--	--	Q70II3	227	3.9e-18	Ethylene-responsive transcription factor ERF110 OS=Arabidopsis thaliana GN=ERF110 PE=2 SV=2	PF00847	AP2 domain	GO:0006355	regulation of transcription, DNA-templated	GO:0003700	transcription factor activity, sequence-specific DNA binding	GO:0005667	transcription factor complex	--	--
Cluster-10611.353206_3	AP2-EREBP	Cluster-10611.353206	0.36	0.78	0.33	1.01	0.67	1.09	0	0	0	0.87	0.51	0.44	0	0.27	0.95	0	0	0	1288	762060755	AJQ20655.1	353	2.9e-31	AP12/EREBP Transcription Factors [Salvia miltiorrhiza]	731314624	XM_010689305.1	65	4.22534e-23	PREDICTED: Beta vulgaris subsp. vulgaris AP2-like ethylene-responsive transcription factor AIL1 (LOC104901696), transcript variant X2, mRNA	K09285	OVM, ANT	AP2-like factor, ANT lineage	http://www.genome.jp/dbget-bin/www_bget?ko:K09285	Q6PQQ3	192	1.9e-13	AP2-like ethylene-responsive transcription factor AIL5 OS=Arabidopsis thaliana GN=AIL5 PE=2 SV=2	PF00847	AP2 domain	GO:0006355	regulation of transcription, DNA-templated	GO:0003700	transcription factor activity, sequence-specific DNA binding	GO:0005667	transcription factor complex	--	--
Cluster-10611.354597_1	AP2-EREBP	Cluster-10611.354597	2.21	1.36	1.7	0	0	0	3.94	4.18	5.85	0.21	0.26	4.39	0.22	0	0.28	1.13	0	0.92	494	848895932	XP_012848019.1	136	1.6e-06	PREDICTED: ethylene-responsive transcription factor ERF113 [Erythranthe guttatus]>gi|604315908|gb|EYU28473.1| hypothetical protein MIMGU_mgv1a024534mg [Erythranthe guttata]	568863476	XM_006485108.1	46	5.67447e-13	PREDICTED: Citrus sinensis ethylene-responsive transcription factor ERF115-like (LOC102629317), mRNA	--	--	--	--	--	--	--	--	--	--	--	--	--	--	--	--	--	--
Cluster-10611.355785_2	AP2-EREBP	Cluster-10611.355785	0.91	0.53	0.45	0.37	0.16	0.47	0.72	0.79	1.04	0	0	0	0	0	0.02	0	0	0	3058	661896040	CDP00618.1	777	4.6e-80	unnamed protein product [Coffea canephora]	--	--	--	--	--	--	--	--	--	Q9C717	475	6.8e-46	Protein FLX-like 3 OS=Arabidopsis thaliana GN=FLXL3 PE=1 SV=1	PF06810//PF04136//PF06156//PF09726//PF07926//PF00847//PF05837//PF04728//PF00769//PF07989//PF04977//PF10473//PF00170//PF06320//PF16331//PF04632//PF02183//PF04111//PF08702//PF15191//PF06005//PF02601	Phage minor structural protein GP20//Sec34-like family//Protein of unknown function (DUF972)//Transmembrane protein//TPR/MLP1/MLP2-like protein//AP2 domain//Centromere protein H (CENP-H)//Lipoprotein leucine-zipper//Ezrin/radixin/moesin family//Centrosomin N-terminal motif 1//Septum formation initiator//Leucine-rich repeats of kinetochore protein Cenp-F/LEK1//bZIP transcription factor//GCN5-like …	GO:0007283//GO:0007130//GO:0051382//GO:0007131//GO:0007049//GO:0006810//GO:0051258//GO:0006308//GO:0043093//GO:0006886//GO:0007165//GO:0030168//GO:0070206//GO:0006355//GO:0006260//GO:0006606//GO:0000917//GO:0006914	spermatogenesis//synaptonemal complex assembly//kinetochore assembly//reciprocal meiotic recombination//cell cycle//transport//protein polymerization//DNA catabolic process//FtsZ-dependent cytokinesis//intracellular protein transport//signal transduction//platelet activation//protein trimerization//regulation of transcription, DNA-templated//DNA replication//protein import into nucleus//barrier s…	GO:0008092//GO:0008855//GO:0030674//GO:0042803//GO:0045502//GO:0008134//GO:0003700//GO:0005102//GO:0043565//GO:0005198	cytoskeletal protein binding//exodeoxyribonuclease VII activity//protein binding, bridging//protein homodimerization activity//dynein binding//transcription factor binding//transcription factor activity, sequence-specific DNA binding//receptor binding//sequence-specific DNA binding//structural molecule activity	GO:0005667//GO:0019898//GO:0031083//GO:0005886//GO:0019867//GO:0016020//GO:0005577//GO:0000776//GO:0005737//GO:0009318//GO:0005815//GO:0030286//GO:0005801//GO:0016021	transcription factor complex//extrinsic component of membrane//BLOC-1 complex//plasma membrane//outer membrane//membrane//fibrinogen complex//kinetochore//cytoplasm//exodeoxyribonuclease VII complex//microtubule organizing center//dynein complex//cis-Golgi network//integral component of membrane	--	--
Cluster-10611.357632_3	AP2-EREBP	Cluster-10611.357632	49.33	0.44	30.99	1.3	1.44	2.38	291.83	239.19	421.13	0.81	0	142.52	14.95	21.06	1.75	547.64	725.31	290.71	371	747046777	XP_011101230.1	215	8.3e-16	PREDICTED: ethylene-responsive transcription factor ABR1-like [Sesamum indicum]	695064100	XM_009422309.1	69	6.81572e-26	PREDICTED: Musa acuminata subsp. malaccensis ethylene-responsive transcription factor ERF110-like (LOC104000298), mRNA	--	--	--	--	Q70II3	150	4e-09	Ethylene-responsive transcription factor ERF110 OS=Arabidopsis thaliana GN=ERF110 PE=2 SV=2	PF00847	AP2 domain	GO:0006355	regulation of transcription, DNA-templated	GO:0003700	transcription factor activity, sequence-specific DNA binding	GO:0005667	transcription factor complex	--	--
Cluster-10611.357789_5	AP2-EREBP	Cluster-10611.357789	2.95	0.63	2.24	0.67	0	0	4.72	5.04	6.09	0.16	0	3.06	0.98	0	0	5.88	6.14	5.63	1079	747046777	XP_011101230.1	444	6.7e-42	PREDICTED: ethylene-responsive transcription factor ABR1-like [Sesamum indicum]	747046776	XM_011102928.1	122	7.26168e-55	PREDICTED: Sesamum indicum ethylene-responsive transcription factor ABR1-like (LOC105179326), mRNA	--	--	--	--	Q70II3	266	4.1e-22	Ethylene-responsive transcription factor ERF110 OS=Arabidopsis thaliana GN=ERF110 PE=2 SV=2	PF08039//PF00847//PF00573	Mitochondrial proteolipid//AP2 domain//Ribosomal protein L4/L1 family	GO:0042254//GO:0006355//GO:0006412	ribosome biogenesis//regulation of transcription, DNA-templated//translation	GO:0003735//GO:0003700	structural constituent of ribosome//transcription factor activity, sequence-specific DNA binding	GO:0005667//GO:0005739//GO:0005840	transcription factor complex//mitochondrion//ribosome	--	--
Cluster-10611.357984_2	AP2-EREBP	Cluster-10611.357984	3.7	4.64	3.24	1.99	0.7	3.19	0.09	0.55	0.45	0	0	0.07	0	0	0	0	0	0	1085	747104259	XP_011100355.1	467	1.5e-44	PREDICTED: ethylene-responsive transcription factor 4-like [Sesamum indicum]	217030938	EU847518.1	96	2.07417e-40	Oryza sativa Japonica Group clone OsEP2 AP2/ERF domain protein mRNA, complete cds	--	--	--	--	Q40477	388	3e-36	Ethylene-responsive transcription factor 4 OS=Nicotiana tabacum GN=ERF4 PE=1 SV=1	PF03512//PF00847	Glycosyl hydrolase family 52//AP2 domain	GO:0006355//GO:0005982//GO:0005985//GO:0009117//GO:0005975	regulation of transcription, DNA-templated//starch metabolic process//sucrose metabolic process//nucleotide metabolic process//carbohydrate metabolic process	GO:0003700//GO:0009044	transcription factor activity, sequence-specific DNA binding//xylan 1,4-beta-xylosidase activity	GO:0005667	transcription factor complex	--	--
Cluster-10611.358045_4	AP2-EREBP	Cluster-10611.358045	40.77	3.16	21.71	1.93	2.35	1.9	65.73	48.18	52.62	3.97	4.16	56.85	2.81	5.19	2.92	128.18	158.78	50.69	757	747079374	XP_011086884.1	586	1.6e-58	PREDICTED: ethylene-responsive transcription factor ERF113 isoform X1 [Sesamum indicum]	823251333	XM_012602835.1	108	3.0452e-47	PREDICTED: Gossypium raimondii ethylene-responsive transcription factor ERF113-like (LOC105779084), mRNA	--	--	--	--	Q9LYU3	311	1.8e-27	Ethylene-responsive transcription factor ERF113 OS=Arabidopsis thaliana GN=ERF113 PE=2 SV=1	PF15182//PF00847	Otospiralin//AP2 domain	GO:0006355//GO:0007605	regulation of transcription, DNA-templated//sensory perception of sound	GO:0003700	transcription factor activity, sequence-specific DNA binding	GO:0005667	transcription factor complex	--	--
Cluster-10611.35833_1	AP2-EREBP	Cluster-10611.35833	2.72	0	2.45	0	0	0	2.16	2.04	1.63	0.22	0	4.58	0.8	1.26	0	2.52	5.69	1.08	716	604322160	EYU32546.1	339	6.7e-30	hypothetical protein MIMGU_mgv1a014195mg [Erythranthe guttata]	848930719	XM_012973092.1	177	1.26291e-85	PREDICTED: Erythranthe guttatus ethylene-responsive transcription factor 1B-like (LOC105949775), mRNA	K14516	ERF1	ethylene-responsive transcription factor 1	http://www.genome.jp/dbget-bin/www_bget?ko:K14516	Q8LDC8	312	1.3e-27	Ethylene-responsive transcription factor 1B OS=Arabidopsis thaliana GN=ERF1B PE=1 SV=2	PF00847	AP2 domain	GO:0006355	regulation of transcription, DNA-templated	GO:0003700	transcription factor activity, sequence-specific DNA binding	GO:0005667	transcription factor complex	--	--
Cluster-10611.358891_1	AP2-EREBP	Cluster-10611.358891	7.01	13.18	5.57	2.69	2.05	2.23	0.3	0.14	0.96	13.7	12.94	8.71	1.68	1.16	3.48	2.75	7.75	2.88	753	747096814	XP_011096343.1	670	2.9e-68	PREDICTED: ethylene-responsive transcription factor 12 [Sesamum indicum]	703155392	XM_010112889.1	113	5.03179e-50	Morus notabilis Ethylene-responsive transcription factor 12 partial mRNA	--	--	--	--	Q94ID6	374	8.6e-35	Ethylene-responsive transcription factor 12 OS=Arabidopsis thaliana GN=ERF12 PE=2 SV=1	PF00847	AP2 domain	GO:0006355	regulation of transcription, DNA-templated	GO:0003700	transcription factor activity, sequence-specific DNA binding	GO:0005667	transcription factor complex	--	--
Cluster-10611.359051_5	AP2-EREBP	Cluster-10611.359051	0	2	1.3	0	0	1.94	0	0	0	0	0	3.19	0	2.13	0	0	2.25	6.77	1710	747076550	XP_011085351.1	669	8.7e-68	PREDICTED: ethylene-responsive transcription factor ERF054-like [Sesamum indicum]	721665845	XM_003569906.2	117	7.003e-52	PREDICTED: Brachypodium distachyon ethylene-responsive transcription factor ERF054 (LOC100827069), mRNA	--	--	--	--	Q9SKT1	499	6.3e-49	Ethylene-responsive transcription factor ERF053 OS=Arabidopsis thaliana GN=ERF053 PE=2 SV=1	PF00847//PF05887//PF09606//PF07448	AP2 domain//Procyclic acidic repetitive protein (PARP)//ARC105 or Med15 subunit of Mediator complex non-fungal//Secreted phosphoprotein 24 (Spp-24)	GO:0046849//GO:0006357//GO:0006355	bone remodeling//regulation of transcription from RNA polymerase II promoter//regulation of transcription, DNA-templated	GO:0001104//GO:0003700	RNA polymerase II transcription cofactor activity//transcription factor activity, sequence-specific DNA binding	GO:0016592//GO:0016020//GO:0005667//GO:0005576	mediator complex//membrane//transcription factor complex//extracellular region	--	--
Cluster-10611.360064_3	AP2-EREBP	Cluster-10611.360064	6.09	0.07	8.44	0.12	0.13	0.39	20.66	10.34	26.95	0	0.1	23.45	0.34	0.89	0.22	30.03	17.58	17.96	855	747046777	XP_011101230.1	374	7e-34	PREDICTED: ethylene-responsive transcription factor ABR1-like [Sesamum indicum]	747046776	XM_011102928.1	123	1.58623e-55	PREDICTED: Sesamum indicum ethylene-responsive transcription factor ABR1-like (LOC105179326), mRNA	--	--	--	--	Q70II3	260	1.6e-21	Ethylene-responsive transcription factor ERF110 OS=Arabidopsis thaliana GN=ERF110 PE=2 SV=2	PF00847//PF00573	AP2 domain//Ribosomal protein L4/L1 family	GO:0042254//GO:0006355//GO:0006412	ribosome biogenesis//regulation of transcription, DNA-templated//translation	GO:0003735//GO:0003700	structural constituent of ribosome//transcription factor activity, sequence-specific DNA binding	GO:0005840//GO:0005667	ribosome//transcription factor complex	--	--
Cluster-10611.360071_2	AP2-EREBP	Cluster-10611.360071	0.22	2.27	0.47	2.77	2.25	2.48	0.36	0.51	0.39	3.16	2.55	3.27	3.88	3.96	1.91	0.37	0	0.24	951	848922808	XP_012857828.1	529	8.3e-52	PREDICTED: ethylene-responsive transcription factor TINY-like [Erythranthe guttatus]	695025149	XM_009401541.1	129	8.18487e-59	PREDICTED: Musa acuminata subsp. malaccensis ethylene-responsive transcription factor TINY-like (LOC103984109), mRNA	K09286	EREBP	EREBP-like factor	http://www.genome.jp/dbget-bin/www_bget?ko:K09286	Q9LYD3	429	4.6e-41	Dehydration-responsive element-binding protein 3 OS=Arabidopsis thaliana GN=DREB3 PE=2 SV=1	PF00847	AP2 domain	GO:0006355	regulation of transcription, DNA-templated	GO:0003700	transcription factor activity, sequence-specific DNA binding	GO:0005667	transcription factor complex	--	--
Cluster-10611.362014_4	AP2-EREBP	Cluster-10611.362014	33.03	0.17	33.18	0	0	0	6.31	7.85	8.97	1.41	4.37	71.07	0.04	1.97	0	10.67	8.34	1.69	1506	747046777	XP_011101230.1	310	3.2e-26	PREDICTED: ethylene-responsive transcription factor ABR1-like [Sesamum indicum]	747046776	XM_011102928.1	102	1.34071e-43	PREDICTED: Sesamum indicum ethylene-responsive transcription factor ABR1-like (LOC105179326), mRNA	--	--	--	--	Q70II3	215	4.7e-16	Ethylene-responsive transcription factor ERF110 OS=Arabidopsis thaliana GN=ERF110 PE=2 SV=2	PF00847	AP2 domain	GO:0006355	regulation of transcription, DNA-templated	GO:0003700	transcription factor activity, sequence-specific DNA binding	GO:0005667	transcription factor complex	--	--
Cluster-10611.362308_5	AP2-EREBP	Cluster-10611.362308	11.44	0	11.86	0	0	1.19	30.89	24.26	38.34	0	0	40.21	0.16	1.98	0	56.48	52.61	50.2	981	747046777	XP_011101230.1	359	4.4e-32	PREDICTED: ethylene-responsive transcription factor ABR1-like [Sesamum indicum]	747046776	XM_011102928.1	119	3.06169e-53	PREDICTED: Sesamum indicum ethylene-responsive transcription factor ABR1-like (LOC105179326), mRNA	--	--	--	--	Q70II3	252	1.6e-20	Ethylene-responsive transcription factor ERF110 OS=Arabidopsis thaliana GN=ERF110 PE=2 SV=2	PF00847	AP2 domain	GO:0006355	regulation of transcription, DNA-templated	GO:0003700	transcription factor activity, sequence-specific DNA binding	GO:0005667	transcription factor complex	--	--
Cluster-10611.362644_3	AP2-EREBP	Cluster-10611.362644	1.17	0.98	1.95	0.36	0.22	0.22	0	0	0	1.63	1.67	2.47	0.25	0.49	1.21	0.05	0.12	0	1294	747078932	XP_011086646.1	631	1.7e-63	PREDICTED: ethylene-responsive transcription factor ESR2-like [Sesamum indicum]	848890538	XM_012989950.1	168	2.34721e-80	PREDICTED: Erythranthe guttatus ethylene-responsive transcription factor ESR2-like (LOC105965408), mRNA	--	--	--	--	Q9SAD4	192	1.9e-13	Ethylene-responsive transcription factor ESR1 OS=Arabidopsis thaliana GN=ESR1 PE=1 SV=1	PF00847//PF04075	AP2 domain//Domain of unknown function (DUF385)	GO:0006355//GO:0055114	regulation of transcription, DNA-templated//oxidation-reduction process	GO:0016491//GO:0003700	oxidoreductase activity//transcription factor activity, sequence-specific DNA binding	GO:0005667	transcription factor complex	--	--
Cluster-10611.362901_5	AP2-EREBP	Cluster-10611.362901	13.16	0	14.49	0.06	0.76	0.98	32.63	20.8	28.55	0.24	0.72	48.31	0.24	8.49	0.56	34.2	34.48	34.64	971	747046777	XP_011101230.1	444	6.1e-42	PREDICTED: ethylene-responsive transcription factor ABR1-like [Sesamum indicum]	747046776	XM_011102928.1	122	6.51119e-55	PREDICTED: Sesamum indicum ethylene-responsive transcription factor ABR1-like (LOC105179326), mRNA	--	--	--	--	Q70II3	266	3.7e-22	Ethylene-responsive transcription factor ERF110 OS=Arabidopsis thaliana GN=ERF110 PE=2 SV=2	PF00573//PF00847	Ribosomal protein L4/L1 family//AP2 domain	GO:0006412//GO:0006355//GO:0042254	translation//regulation of transcription, DNA-templated//ribosome biogenesis	GO:0003700//GO:0003735	transcription factor activity, sequence-specific DNA binding//structural constituent of ribosome	GO:0005667//GO:0005840	transcription factor complex//ribosome	--	--
Cluster-10611.367424_4	AP2-EREBP	Cluster-10611.367424	0	0	0.33	2.23	1.71	0	0	0	0	0	0.41	0	0.35	0	0.84	0	0	0	1541	762060751	AJQ20653.1	534	3.5e-52	AP10/EREBP Transcription Factors [Salvia miltiorrhiza]	762060750	KJ784461.1	246	1.22571e-123	Salvia miltiorrhiza AP10/EREBP Transcription Factors (WRI10) mRNA, complete cds	K09284	AP2	AP2-like factor, euAP2 lineage	http://www.genome.jp/dbget-bin/www_bget?ko:K09284	Q9SK03	515	7.9e-51	Ethylene-responsive transcription factor RAP2-7 OS=Arabidopsis thaliana GN=RAP2-7 PE=2 SV=2	PF00847	AP2 domain	GO:0006355	regulation of transcription, DNA-templated	GO:0003700	transcription factor activity, sequence-specific DNA binding	GO:0005667	transcription factor complex	--	--
Cluster-10611.367458_0	AP2-EREBP	Cluster-10611.367458	2.1	2.1	4.04	3.64	4.31	5.89	5.62	3.68	5.95	1.28	1.19	2.14	2.93	2.26	1.63	4.27	2.51	3.76	1082	747059695	XP_011076241.1	545	1.3e-53	PREDICTED: post-GPI attachment to proteins factor 3 [Sesamum indicum]	703138687	XM_010108498.1	56	3.56025e-18	Morus notabilis hypothetical protein partial mRNA	--	--	--	--	P93835	338	1.9e-30	Dehydration-responsive element-binding protein 1B OS=Arabidopsis thaliana GN=DREB1B PE=2 SV=2	PF00847	AP2 domain	GO:0006355	regulation of transcription, DNA-templated	GO:0003700	transcription factor activity, sequence-specific DNA binding	GO:0005667	transcription factor complex	--	--
Cluster-10611.368220_4	AP2-EREBP	Cluster-10611.368220	0.97	1.56	2.9	0.7	1.76	1.63	10.23	6.73	9.1	1.68	3.79	6.58	1.86	1.49	1.62	6	4.53	8.56	789	747047193	XP_011069555.1	462	4e-44	PREDICTED: ethylene-responsive transcription factor ERF014 [Sesamum indicum]	848914136	XM_012999578.1	108	3.17998e-47	PREDICTED: Erythranthe guttatus ethylene-responsive transcription factor ERF014-like (LOC105974471), mRNA	--	--	--	--	Q9LPE8	310	2.4e-27	Ethylene-responsive transcription factor ERF014 OS=Arabidopsis thaliana GN=ERF014 PE=2 SV=1	PF00847	AP2 domain	GO:0006355	regulation of transcription, DNA-templated	GO:0003700	transcription factor activity, sequence-specific DNA binding	GO:0005667	transcription factor complex	--	--
Cluster-10611.370153_4	AP2-EREBP	Cluster-10611.370153	1.48	1.6	0.45	0.5	0.12	0.13	0	0	0	1.43	1.83	0.93	0.33	0.58	0.53	0	0	0	882	747068246	XP_011080873.1	663	2.2e-67	PREDICTED: ethylene-responsive transcription factor CRF2-like [Sesamum indicum]	733577844	LN713260.1	63	3.70029e-22	Cucumis melo genomic chromosome, chr_6	--	--	--	--	Q9SUQ2	366	8.5e-34	Ethylene-responsive transcription factor CRF2 OS=Arabidopsis thaliana GN=CRF2 PE=1 SV=1	PF00847	AP2 domain	GO:0006355	regulation of transcription, DNA-templated	GO:0003700	transcription factor activity, sequence-specific DNA binding	GO:0005667	transcription factor complex	--	--
Cluster-10611.370154_4	AP2-EREBP	Cluster-10611.370154	4.01	5.43	2.69	1.42	2.18	1.15	0	0.1	0	6.03	6.23	5.06	2.6	2.35	4.4	0.15	0	0	935	747068246	XP_011080873.1	698	2.1e-71	PREDICTED: ethylene-responsive transcription factor CRF2-like [Sesamum indicum]	747068245	XM_011082571.1	203	5.87481e-100	PREDICTED: Sesamum indicum ethylene-responsive transcription factor CRF2-like (LOC105164024), mRNA	--	--	--	--	Q9SUQ2	316	5.7e-28	Ethylene-responsive transcription factor CRF2 OS=Arabidopsis thaliana GN=CRF2 PE=1 SV=1	PF00847	AP2 domain	GO:0006355	regulation of transcription, DNA-templated	GO:0003700	transcription factor activity, sequence-specific DNA binding	GO:0005667	transcription factor complex	--	--
Cluster-10611.376096_1	AP2-EREBP	Cluster-10611.376096	0.29	0	0	0	0	0.4	1.86	1.67	1.68	0.15	0.35	0.34	0.16	0.45	0	2.78	1.3	4.07	1392	747099101	XP_011097593.1	444	8.7e-42	PREDICTED: ethylene-responsive transcription factor RAP2-4 [Sesamum indicum]	747099100	XM_011099291.1	125	2.02616e-56	PREDICTED: Sesamum indicum ethylene-responsive transcription factor RAP2-4 (LOC105176475), mRNA	K09286	EREBP	EREBP-like factor	http://www.genome.jp/dbget-bin/www_bget?ko:K09286	Q9LM15	393	1e-36	Ethylene-responsive transcription factor RAP2-13 OS=Arabidopsis thaliana GN=RAP2-13 PE=1 SV=1	PF00847	AP2 domain	GO:0006355	regulation of transcription, DNA-templated	GO:0003700	transcription factor activity, sequence-specific DNA binding	GO:0005667	transcription factor complex	--	--
Cluster-10611.383383_1	AP2-EREBP	Cluster-10611.383383	0.07	0.06	0	0.1	0	0.21	0.91	1.85	3.93	0.14	0	0.08	0.5	0.5	0.18	2.99	2.04	5.15	986	747083711	XP_011089231.1	523	4.3e-51	PREDICTED: ethylene-responsive transcription factor RAP2-11-like [Sesamum indicum]	--	--	--	--	--	K09286	EREBP	EREBP-like factor	http://www.genome.jp/dbget-bin/www_bget?ko:K09286	Q6J9S1	279	1.2e-23	Ethylene-responsive transcription factor RAP2-11 OS=Arabidopsis thaliana GN=RAP2-11 PE=2 SV=1	PF00847	AP2 domain	GO:0006355	regulation of transcription, DNA-templated	GO:0003700	transcription factor activity, sequence-specific DNA binding	GO:0005667	transcription factor complex	--	--
Cluster-10611.396463_2	AP2-EREBP	Cluster-10611.396463	1.24	2.01	1.72	5.31	2.87	3.48	0.64	1.84	0.88	1	1.48	1.93	4.2	4.24	2.44	0.67	0.6	0.4	801	747045514	XP_011094418.1	466	1.4e-44	PREDICTED: ethylene-responsive transcription factor 13-like [Sesamum indicum]	848886541	XM_012988058.1	87	1.52444e-35	PREDICTED: Erythranthe guttatus ethylene-responsive transcription factor 13-like (LOC105963641), mRNA	--	--	--	--	Q8L9K1	339	1e-30	Ethylene-responsive transcription factor 13 OS=Arabidopsis thaliana GN=ERF13 PE=2 SV=2	PF00847	AP2 domain	GO:0006355	regulation of transcription, DNA-templated	GO:0003700	transcription factor activity, sequence-specific DNA binding	GO:0005667	transcription factor complex	--	--
Cluster-10611.397751_4	AP2-EREBP	Cluster-10611.397751	0	0	0	2.6	0	0	0.32	0	2.14	1.99	2.25	1.14	1.01	0.42	0.37	0	1.06	0.22	855	848851359	XP_012835876.1	264	4e-21	PREDICTED: ethylene-responsive transcription factor ERF098-like [Erythranthe guttatus]>gi|604348309|gb|EYU46464.1| hypothetical protein MIMGU_mgv1a020609mg [Erythranthe guttata]	695052167	XM_009415859.1	50	6.03731e-15	PREDICTED: Musa acuminata subsp. malaccensis ethylene-responsive transcription factor ERF071-like (LOC103995299), mRNA	K09286	EREBP	EREBP-like factor	http://www.genome.jp/dbget-bin/www_bget?ko:K09286	Q9LTC5	232	2.9e-18	Ethylene-responsive transcription factor ERF098 OS=Arabidopsis thaliana GN=ERF098 PE=1 SV=1	PF00847	AP2 domain	GO:0006355	regulation of transcription, DNA-templated	GO:0003700	transcription factor activity, sequence-specific DNA binding	GO:0005667	transcription factor complex	--	--
Cluster-10611.404454_2	AP2-EREBP	Cluster-10611.404454	12.75	18.74	12.51	1.67	7.47	2.11	2.82	0.88	1.48	0	0	0	0	0	0	0	0	0	345	747053019	XP_011072652.1	406	5.5e-38	PREDICTED: AP2-like ethylene-responsive transcription factor AIL1, partial [Sesamum indicum]	703143332	XM_010109685.1	95	2.21528e-40	Morus notabilis AP2-like ethylene-responsive transcription factor AIL1 partial mRNA	K09285	OVM, ANT	AP2-like factor, ANT lineage	http://www.genome.jp/dbget-bin/www_bget?ko:K09285	Q1PFE1	288	3.7e-25	AP2-like ethylene-responsive transcription factor AIL1 OS=Arabidopsis thaliana GN=AIL1 PE=2 SV=1	PF00847	AP2 domain	GO:0006355	regulation of transcription, DNA-templated	GO:0003700	transcription factor activity, sequence-specific DNA binding	GO:0005667	transcription factor complex	--	--
Cluster-10611.406036_3	AP2-EREBP	Cluster-10611.406036	0.41	2.87	0.6	0.1	0.22	0	0.21	0	0.48	2.05	1.37	1.04	0.07	0	0.09	0.07	0.09	0	963	747060162	XP_011076499.1	726	1.2e-74	PREDICTED: ethylene-responsive transcription factor 1-like [Sesamum indicum]	--	--	--	--	--	--	--	--	--	Q6J9S1	191	1.8e-13	Ethylene-responsive transcription factor RAP2-11 OS=Arabidopsis thaliana GN=RAP2-11 PE=2 SV=1	PF00847	AP2 domain	GO:0006355	regulation of transcription, DNA-templated	GO:0003700	transcription factor activity, sequence-specific DNA binding	GO:0005667	transcription factor complex	--	--
Cluster-10611.406502_3	AP2-EREBP	Cluster-10611.406502	0.18	0	0	0.14	0	0	0.16	0	0	1.03	1.04	0.78	0	0.15	0.37	0	0.22	0.08	2325	747046342	XP_011098959.1	380	3.8e-34	PREDICTED: ethylene-responsive transcription factor ERF022-like [Sesamum indicum]	663681406	HG975523.1	36	1.02037e-06	Solanum lycopersicum chromosome ch11, complete genome	--	--	--	--	Q9C9I2	299	1.3e-25	Ethylene-responsive transcription factor ERF021 OS=Arabidopsis thaliana GN=ERF021 PE=2 SV=1	PF00847	AP2 domain	GO:0006355	regulation of transcription, DNA-templated	GO:0003700	transcription factor activity, sequence-specific DNA binding	GO:0005667	transcription factor complex	--	--
Cluster-10611.409200_1	AP2-EREBP	Cluster-10611.409200	0	0	0.27	2.41	0.72	1.99	0.23	0.25	0.16	0.06	0	0	1.44	0.9	0.62	0.18	0.3	0	1116	747093220	XP_011094407.1	517	2.4e-50	PREDICTED: ethylene-responsive transcription factor ERF024-like [Sesamum indicum]	848879376	XM_012984628.1	138	9.58953e-64	PREDICTED: Erythranthe guttatus ethylene-responsive transcription factor ERF024-like (LOC105960456), mRNA	--	--	--	--	Q9SJR0	402	7.2e-38	Ethylene-responsive transcription factor ERF024 OS=Arabidopsis thaliana GN=ERF024 PE=2 SV=1	PF00847	AP2 domain	GO:0006355	regulation of transcription, DNA-templated	GO:0003700	transcription factor activity, sequence-specific DNA binding	GO:0005667	transcription factor complex	--	--
Cluster-10611.40935_2	AP2-EREBP	Cluster-10611.40935	1.8	3.1	1.26	5.26	1.72	3.21	2.39	2.24	0.49	3.07	1.43	0.95	5.75	6.99	5.9	9.69	10.46	4.87	694	848869946	XP_012835591.1	452	5.1e-43	PREDICTED: ethylene-responsive transcription factor ERF023-like [Erythranthe guttatus]>gi|604334817|gb|EYU38883.1| hypothetical protein MIMGU_mgv1a014821mg [Erythranthe guttata]	695080890	XM_009389658.1	45	2.92098e-12	PREDICTED: Musa acuminata subsp. malaccensis ethylene-responsive transcription factor ERF039-like (LOC103974771), mRNA	K09286	EREBP	EREBP-like factor	http://www.genome.jp/dbget-bin/www_bget?ko:K09286	Q1ECI2	378	2.7e-35	Ethylene-responsive transcription factor ERF023 OS=Arabidopsis thaliana GN=ERF023 PE=2 SV=1	PF01698//PF01213//PF00847	Floricaula / Leafy protein//Adenylate cyclase associated (CAP) N terminal//AP2 domain	GO:0006355//GO:0007010	regulation of transcription, DNA-templated//cytoskeleton organization	GO:0003677//GO:0003779//GO:0003700	DNA binding//actin binding//transcription factor activity, sequence-specific DNA binding	GO:0005667	transcription factor complex	--	--
Cluster-10611.40936_2	AP2-EREBP	Cluster-10611.40936	0.39	1.52	0.47	2.99	0.97	2.07	1.78	0.42	2.83	0.71	0.57	0.12	2.87	2.18	2.55	3.99	3.75	2.52	1172	848869946	XP_012835591.1	500	2.3e-48	PREDICTED: ethylene-responsive transcription factor ERF023-like [Erythranthe guttatus]>gi|604334817|gb|EYU38883.1| hypothetical protein MIMGU_mgv1a014821mg [Erythranthe guttata]	695080890	XM_009389658.1	45	5.03048e-12	PREDICTED: Musa acuminata subsp. malaccensis ethylene-responsive transcription factor ERF039-like (LOC103974771), mRNA	K09286	EREBP	EREBP-like factor	http://www.genome.jp/dbget-bin/www_bget?ko:K09286	Q1ECI2	378	4.6e-35	Ethylene-responsive transcription factor ERF023 OS=Arabidopsis thaliana GN=ERF023 PE=2 SV=1	PF00847//PF01698//PF01213	AP2 domain//Floricaula / Leafy protein//Adenylate cyclase associated (CAP) N terminal	GO:0007010//GO:0006355	cytoskeleton organization//regulation of transcription, DNA-templated	GO:0003700//GO:0003779//GO:0003677	transcription factor activity, sequence-specific DNA binding//actin binding//DNA binding	GO:0005667	transcription factor complex	--	--
Cluster-10611.42478_2	AP2-EREBP	Cluster-10611.42478	0.72	1.96	0.88	0.28	0.21	0	0	0	0	1.53	2.18	0.78	0.42	0	1.24	0.5	0	0	1221	747098872	XP_011097469.1	855	1.7e-89	PREDICTED: AP2-like ethylene-responsive transcription factor AIL6 isoform X1 [Sesamum indicum]	762060746	KJ784459.1	227	3.5212e-113	Salvia miltiorrhiza AP8/EREBP Transcription Factors (WRI8) mRNA, partial cds	K09285	OVM, ANT	AP2-like factor, ANT lineage	http://www.genome.jp/dbget-bin/www_bget?ko:K09285	Q5YGP7	315	9.7e-28	AP2-like ethylene-responsive transcription factor PLT2 OS=Arabidopsis thaliana GN=PLT2 PE=2 SV=1	PF00847	AP2 domain	GO:0006355	regulation of transcription, DNA-templated	GO:0003700	transcription factor activity, sequence-specific DNA binding	GO:0005667	transcription factor complex	--	--
Cluster-10611.42555_3	AP2-EREBP	Cluster-10611.42555	1.5	8.93	1.83	0	2.5	0.65	0	0.1	0.1	2.02	5.01	5.1	0.29	3.03	0	0.14	0.9	0	974	747070279	XP_011081953.1	497	4.3e-48	PREDICTED: ethylene-responsive transcription factor ERF018-like [Sesamum indicum]	--	--	--	--	--	--	--	--	--	Q84QC2	367	7.2e-34	Ethylene-responsive transcription factor ERF017 OS=Arabidopsis thaliana GN=ERF017 PE=2 SV=1	PF00847	AP2 domain	GO:0006355	regulation of transcription, DNA-templated	GO:0003700	transcription factor activity, sequence-specific DNA binding	GO:0005667	transcription factor complex	--	--
Cluster-10611.46474_3	AP2-EREBP	Cluster-10611.46474	0.84	0.08	1.02	0	0	0	1.53	1.69	1.86	0	0	2.8	0	0.39	0	2.46	1.99	2.6	829	571439202	XP_006574788.1	190	1.5e-12	PREDICTED: ethylene-responsive transcription factor ABR1-like isoform X2 [Glycine max]	747046776	XM_011102928.1	75	7.40362e-29	PREDICTED: Sesamum indicum ethylene-responsive transcription factor ABR1-like (LOC105179326), mRNA	--	--	--	--	Q70II3	167	9.6e-11	Ethylene-responsive transcription factor ERF110 OS=Arabidopsis thaliana GN=ERF110 PE=2 SV=2	PF02077//PF00847	SURF4 family//AP2 domain	GO:0006355	regulation of transcription, DNA-templated	GO:0003700	transcription factor activity, sequence-specific DNA binding	GO:0005667//GO:0016021	transcription factor complex//integral component of membrane	--	--
Cluster-10611.48662_5	AP2-EREBP	Cluster-10611.48662	0	1.56	0.76	0	0	0.33	3.93	0	0	1.99	5.35	14.56	5.55	5.88	6.34	8.24	7.25	7.19	1692	747076550	XP_011085351.1	669	8.6e-68	PREDICTED: ethylene-responsive transcription factor ERF054-like [Sesamum indicum]	721665845	XM_003569906.2	117	6.92774e-52	PREDICTED: Brachypodium distachyon ethylene-responsive transcription factor ERF054 (LOC100827069), mRNA	--	--	--	--	Q9SKT1	499	6.2e-49	Ethylene-responsive transcription factor ERF053 OS=Arabidopsis thaliana GN=ERF053 PE=2 SV=1	PF07448//PF00847//PF09606	Secreted phosphoprotein 24 (Spp-24)//AP2 domain//ARC105 or Med15 subunit of Mediator complex non-fungal	GO:0046849//GO:0006357//GO:0006355	bone remodeling//regulation of transcription from RNA polymerase II promoter//regulation of transcription, DNA-templated	GO:0001104//GO:0003700	RNA polymerase II transcription cofactor activity//transcription factor activity, sequence-specific DNA binding	GO:0016592//GO:0005667//GO:0005576	mediator complex//transcription factor complex//extracellular region	--	--
Cluster-10611.51130_0	AP2-EREBP	Cluster-10611.51130	3.49	2.47	4.28	7.36	10.83	10.51	11.3	13.49	8.5	2.12	2.44	3.58	6.46	4.33	2.72	7.47	10.64	14.65	891	747105657	XP_011101099.1	494	8.9e-48	PREDICTED: ethylene-responsive transcription factor ERF107-like [Sesamum indicum]	694389621	XM_009372148.1	53	1.35454e-16	PREDICTED: Pyrus x bretschneideri ethylene-responsive transcription factor ERF105-like (LOC103959790), mRNA	K09286	EREBP	EREBP-like factor	http://www.genome.jp/dbget-bin/www_bget?ko:K09286	Q9FKG2	324	6.4e-29	Ethylene-responsive transcription factor ERF107 OS=Arabidopsis thaliana GN=ERF107 PE=2 SV=1	PF00847	AP2 domain	GO:0006355	regulation of transcription, DNA-templated	GO:0003700	transcription factor activity, sequence-specific DNA binding	GO:0005667	transcription factor complex	--	--
Cluster-10611.54638_5	AP2-EREBP	Cluster-10611.54638	21.22	0	28.71	0	0.77	3.24	67.99	41.71	77.56	0	0.3	76.32	1.29	5.43	0.32	107.33	80.07	62.01	465	747046777	XP_011101230.1	282	1.8e-23	PREDICTED: ethylene-responsive transcription factor ABR1-like [Sesamum indicum]	747046776	XM_011102928.1	75	4.02436e-29	PREDICTED: Sesamum indicum ethylene-responsive transcription factor ABR1-like (LOC105179326), mRNA	--	--	--	--	Q70II3	167	5.3e-11	Ethylene-responsive transcription factor ERF110 OS=Arabidopsis thaliana GN=ERF110 PE=2 SV=2	PF00847	AP2 domain	GO:0006355	regulation of transcription, DNA-templated	GO:0003700	transcription factor activity, sequence-specific DNA binding	GO:0005667	transcription factor complex	--	--
Cluster-10611.57853_4	AP2-EREBP	Cluster-10611.57853	0	0.11	0	2.63	1.79	2.84	0	0	0	0	0	0	0	0	0	0	0	0	652	848880822	XP_012840786.1	324	3.3e-28	PREDICTED: ethylene-responsive transcription factor RAP2-10-like [Erythranthe guttatus]>gi|604329228|gb|EYU34565.1| hypothetical protein MIMGU_mgv1a015596mg [Erythranthe guttata]	764513872	XM_004287964.2	74	2.06996e-28	PREDICTED: Fragaria vesca subsp. vesca ethylene-responsive transcription factor RAP2-10 (LOC101312479), mRNA	K09286	EREBP	EREBP-like factor	http://www.genome.jp/dbget-bin/www_bget?ko:K09286	O22174	304	9.8e-27	Ethylene-responsive transcription factor ERF008 OS=Arabidopsis thaliana GN=ERF008 PE=2 SV=1	PF00847	AP2 domain	GO:0006355	regulation of transcription, DNA-templated	GO:0003700	transcription factor activity, sequence-specific DNA binding	GO:0005667	transcription factor complex	--	--
Cluster-10611.6114_2	AP2-EREBP	Cluster-10611.6114	1.05	6.59	5.07	0.82	2.01	3.48	0	0	0	1.83	2.22	3.54	0.76	1.06	0.73	0	0	0	801	747059691	XP_011076239.1	190	1.4e-12	PREDICTED: LOW QUALITY PROTEIN: ethylene-responsive transcription factor ERF025 [Sesamum indicum]	--	--	--	--	--	--	--	--	--	Q9CAN9	168	7.1e-11	Ethylene-responsive transcription factor ERF026 OS=Arabidopsis thaliana GN=ERF026 PE=2 SV=1	PF06667//PF00847	Phage shock protein B//AP2 domain	GO:0006355//GO:0009271	regulation of transcription, DNA-templated//phage shock	GO:0003700	transcription factor activity, sequence-specific DNA binding	GO:0005667	transcription factor complex	--	--
Cluster-10611.62678_5	AP2-EREBP	Cluster-10611.62678	0.62	0.27	1.66	1.98	2.34	0.67	2.28	2.49	2.58	0	0	0	0	0	0.34	0	0	0	1686	747076550	XP_011085351.1	669	8.5e-68	PREDICTED: ethylene-responsive transcription factor ERF054-like [Sesamum indicum]	721665845	XM_003569906.2	117	6.90266e-52	PREDICTED: Brachypodium distachyon ethylene-responsive transcription factor ERF054 (LOC100827069), mRNA	--	--	--	--	Q9SKT1	499	6.2e-49	Ethylene-responsive transcription factor ERF053 OS=Arabidopsis thaliana GN=ERF053 PE=2 SV=1	PF07448//PF09606//PF00847//PF16965	Secreted phosphoprotein 24 (Spp-24)//ARC105 or Med15 subunit of Mediator complex non-fungal//AP2 domain//Ceramide synthase regulator	GO:0006357//GO:0046849//GO:0006874//GO:0006355	regulation of transcription from RNA polymerase II promoter//bone remodeling//cellular calcium ion homeostasis//regulation of transcription, DNA-templated	GO:0001104//GO:0003700//GO:0030234	RNA polymerase II transcription cofactor activity//transcription factor activity, sequence-specific DNA binding//enzyme regulator activity	GO:0030176//GO:0005667//GO:0016592//GO:0005576	integral component of endoplasmic reticulum membrane//transcription factor complex//mediator complex//extracellular region	--	--
Cluster-10611.63908_4	AP2-EREBP	Cluster-10611.63908	0.43	0.17	0.13	0.35	1.35	0.17	0	0	0	0.34	1.24	0.65	0.85	0.23	0.58	0	0	0.06	1190	762060751	AJQ20653.1	962	6.4e-102	AP10/EREBP Transcription Factors [Salvia miltiorrhiza]	762060750	KJ784461.1	269	1.53999e-136	Salvia miltiorrhiza AP10/EREBP Transcription Factors (WRI10) mRNA, complete cds	K09284	AP2	AP2-like factor, euAP2 lineage	http://www.genome.jp/dbget-bin/www_bget?ko:K09284	Q9SK03	616	1.2e-62	Ethylene-responsive transcription factor RAP2-7 OS=Arabidopsis thaliana GN=RAP2-7 PE=2 SV=2	PF00847	AP2 domain	GO:0006355	regulation of transcription, DNA-templated	GO:0003700	transcription factor activity, sequence-specific DNA binding	GO:0005667	transcription factor complex	--	--
Cluster-10611.63909_4	AP2-EREBP	Cluster-10611.63909	1.32	2.29	0.11	2.84	3.18	1.17	0	0.15	0	1.05	0.97	0.54	0.93	0	1.32	0	0	0	1183	762060751	AJQ20653.1	951	1.2e-100	AP10/EREBP Transcription Factors [Salvia miltiorrhiza]	762060750	KJ784461.1	275	7.07123e-140	Salvia miltiorrhiza AP10/EREBP Transcription Factors (WRI10) mRNA, complete cds	K09284	AP2	AP2-like factor, euAP2 lineage	http://www.genome.jp/dbget-bin/www_bget?ko:K09284	Q9SK03	610	5.8e-62	Ethylene-responsive transcription factor RAP2-7 OS=Arabidopsis thaliana GN=RAP2-7 PE=2 SV=2	PF00847	AP2 domain	GO:0006355	regulation of transcription, DNA-templated	GO:0003700	transcription factor activity, sequence-specific DNA binding	GO:0005667	transcription factor complex	--	--
Cluster-10611.68215_2	AP2-EREBP	Cluster-10611.68215	6.49	3.45	2.82	2.16	1.76	1.88	11.07	8.69	12.42	6.13	8.22	7.14	2.75	2.76	1.67	10.73	10.06	8.99	1005	848911447	XP_012854160.1	494	1e-47	PREDICTED: ethylene-responsive transcription factor ERF061 [Erythranthe guttatus]>gi|604304016|gb|EYU23366.1| hypothetical protein MIMGU_mgv1a019606mg [Erythranthe guttata]	747046223	XM_011100021.1	78	1.94359e-30	PREDICTED: Sesamum indicum ethylene-responsive transcription factor RAP2-13-like (LOC105177006), mRNA	--	--	--	--	Q9C7W2	342	5.9e-31	Ethylene-responsive transcription factor ERF061 OS=Arabidopsis thaliana GN=ERF061 PE=2 SV=1	PF00847	AP2 domain	GO:0006355	regulation of transcription, DNA-templated	GO:0003700	transcription factor activity, sequence-specific DNA binding	GO:0005667	transcription factor complex	--	--
Cluster-10611.68695_4	AP2-EREBP	Cluster-10611.68695	0.51	0.78	0.76	0	0.18	0.14	0	0	0	1.37	0.63	0.92	0	0	0.4	0	0	0	1044	762060743	AJQ20649.1	444	6.5e-42	AP6/EREBP Transcription Factors, partial [Salvia miltiorrhiza]	762060742	KJ784457.1	196	5.12707e-96	Salvia miltiorrhiza AP6/EREBP Transcription Factors (WRI6) mRNA, partial cds	K09285	OVM, ANT	AP2-like factor, ANT lineage	http://www.genome.jp/dbget-bin/www_bget?ko:K09285	Q38914	410	8e-39	AP2-like ethylene-responsive transcription factor ANT OS=Arabidopsis thaliana GN=ANT PE=1 SV=2	PF00847	AP2 domain	GO:0006355	regulation of transcription, DNA-templated	GO:0003700	transcription factor activity, sequence-specific DNA binding	GO:0005667	transcription factor complex	--	--
Cluster-10611.71424_5	AP2-EREBP	Cluster-10611.71424	2.61	3.53	4.33	2.45	3.4	9.31	3.18	5.43	5.96	0	0	0	0	0	0	0	0	3.37	1710	747076550	XP_011085351.1	669	8.7e-68	PREDICTED: ethylene-responsive transcription factor ERF054-like [Sesamum indicum]	721665845	XM_003569906.2	117	7.003e-52	PREDICTED: Brachypodium distachyon ethylene-responsive transcription factor ERF054 (LOC100827069), mRNA	--	--	--	--	Q9SKT1	499	6.3e-49	Ethylene-responsive transcription factor ERF053 OS=Arabidopsis thaliana GN=ERF053 PE=2 SV=1	PF07448//PF00847//PF09606//PF16965	Secreted phosphoprotein 24 (Spp-24)//AP2 domain//ARC105 or Med15 subunit of Mediator complex non-fungal//Ceramide synthase regulator	GO:0046849//GO:0006874//GO:0006357//GO:0006355	bone remodeling//cellular calcium ion homeostasis//regulation of transcription from RNA polymerase II promoter//regulation of transcription, DNA-templated	GO:0001104//GO:0003700//GO:0030234	RNA polymerase II transcription cofactor activity//transcription factor activity, sequence-specific DNA binding//enzyme regulator activity	GO:0016592//GO:0030176//GO:0005667//GO:0005576	mediator complex//integral component of endoplasmic reticulum membrane//transcription factor complex//extracellular region	--	--
Cluster-10611.73018_1	AP2-EREBP	Cluster-10611.73018	12.76	8.8	9.27	3.86	5.4	2.94	8.71	9.94	7.94	13.53	21.85	9.18	3.42	5.35	2.59	6.07	10.31	9.46	565	848849671	XP_012831330.1	432	8.7e-41	PREDICTED: ethylene-responsive transcription factor 1B [Erythranthe guttatus]>gi|604348308|gb|EYU46463.1| hypothetical protein MIMGU_mgv1a026963mg [Erythranthe guttata]	300079017	GQ869862.1	71	8.27483e-27	Actinidia deliciosa ethylene response factor 11 (ERF11) mRNA, complete cds	K14516	ERF1	ethylene-responsive transcription factor 1	http://www.genome.jp/dbget-bin/www_bget?ko:K14516	Q8LDC8	376	3.8e-35	Ethylene-responsive transcription factor 1B OS=Arabidopsis thaliana GN=ERF1B PE=1 SV=2	PF00847	AP2 domain	GO:0006355	regulation of transcription, DNA-templated	GO:0003700	transcription factor activity, sequence-specific DNA binding	GO:0005667	transcription factor complex	--	--
Cluster-10611.73398_0	AP2-EREBP	Cluster-10611.73398	4.91	2.74	9.9	32.66	30.76	55.12	118.99	137.68	86.07	3.94	3.89	8.74	41.39	24.04	13.83	48.98	37	87.77	876	747105657	XP_011101099.1	485	9.6e-47	PREDICTED: ethylene-responsive transcription factor ERF107-like [Sesamum indicum]	657969307	XM_008378148.1	50	6.19174e-15	PREDICTED: Malus x domestica ethylene-responsive transcription factor ERF105 (LOC103439588), mRNA	K09286	EREBP	EREBP-like factor	http://www.genome.jp/dbget-bin/www_bget?ko:K09286	Q9LY05	310	2.6e-27	Ethylene-responsive transcription factor ERF106 OS=Arabidopsis thaliana GN=ERF106 PE=2 SV=1	PF00847	AP2 domain	GO:0006355	regulation of transcription, DNA-templated	GO:0003700	transcription factor activity, sequence-specific DNA binding	GO:0005667	transcription factor complex	--	--
Cluster-10611.7438_0	AP2-EREBP	Cluster-10611.7438	1.56	1	1.51	1.3	1.67	0.84	0.3	0.17	0	0	0	0	0	0	0	0	0	0	1051	--	--	--	--	--	802592427	XM_012216189.1	58	2.67083e-19	PREDICTED: Jatropha curcas AP2-like ethylene-responsive transcription factor At1g16060 (LOC105633565), mRNA	--	--	--	--	--	--	--	--	PF00847	AP2 domain	GO:0006355	regulation of transcription, DNA-templated	GO:0003700	transcription factor activity, sequence-specific DNA binding	GO:0005667	transcription factor complex	--	--
Cluster-10611.75745_4	AP2-EREBP	Cluster-10611.75745	2.38	4.3	2.47	2.05	2.06	2.59	0	0.12	0	3.03	3.78	1.25	0.85	1.78	2.51	0	0	0.27	864	747068246	XP_011080873.1	612	1.8e-61	PREDICTED: ethylene-responsive transcription factor CRF2-like [Sesamum indicum]	733577844	LN713260.1	63	3.62175e-22	Cucumis melo genomic chromosome, chr_6	--	--	--	--	Q9SUQ2	342	5.1e-31	Ethylene-responsive transcription factor CRF2 OS=Arabidopsis thaliana GN=CRF2 PE=1 SV=1	PF00847	AP2 domain	GO:0006355	regulation of transcription, DNA-templated	GO:0003700	transcription factor activity, sequence-specific DNA binding	GO:0005667	transcription factor complex	--	--
Cluster-10611.81678_2	AP2-EREBP	Cluster-10611.81678	0.17	1.49	0.85	0.11	0.1	0	0.12	0	0.08	2.97	1.88	3.16	0.2	0.16	0.34	0	0.07	0.14	1142	747059691	XP_011076239.1	362	2.3e-32	PREDICTED: LOW QUALITY PROTEIN: ethylene-responsive transcription factor ERF025 [Sesamum indicum]	848869678	XM_012980006.1	81	4.76689e-32	PREDICTED: Erythranthe guttatus ethylene-responsive transcription factor ERF025-like (LOC105956170), mRNA	--	--	--	--	Q9FJ90	275	3.9e-23	Ethylene-responsive transcription factor ERF025 OS=Arabidopsis thaliana GN=ERF025 PE=2 SV=1	PF00847	AP2 domain	GO:0006355	regulation of transcription, DNA-templated	GO:0003700	transcription factor activity, sequence-specific DNA binding	GO:0005667	transcription factor complex	--	--
Cluster-10611.83479_1	AP2-EREBP	Cluster-10611.83479	0.48	0.97	0.52	0.5	0.22	0.41	0.19	0	0.22	0.98	1.21	0.99	0.4	0.44	0.69	0.56	0.13	0.53	2610	848890012	XP_012845152.1	1045	3.3e-111	PREDICTED: receptor-like cytosolic serine/threonine-protein kinase RBK1 isoform X2 [Erythranthe guttatus]>gi|604319764|gb|EYU30928.1| hypothetical protein MIMGU_mgv1a004754mg [Erythranthe guttata]	747098873	XM_011099168.1	269	3.4333e-136	PREDICTED: Sesamum indicum AP2-like ethylene-responsive transcription factor AIL6 (LOC105176383), transcript variant X2, mRNA	K04733	IRAK4	interleukin-1 receptor-associated kinase 4	http://www.genome.jp/dbget-bin/www_bget?ko:K04733	Q8H1D6	870	9.1e-92	Receptor-like cytosolic serine/threonine-protein kinase RBK1 OS=Arabidopsis thaliana GN=RBK1 PE=1 SV=1	PF00069//PF00847//PF07714	Protein kinase domain//AP2 domain//Protein tyrosine kinase	GO:0006468//GO:0006355	protein phosphorylation//regulation of transcription, DNA-templated	GO:0003700//GO:0005524//GO:0004672	transcription factor activity, sequence-specific DNA binding//ATP binding//protein kinase activity	GO:0005667	transcription factor complex	--	--
Cluster-10611.83815_0	AP2-EREBP	Cluster-10611.83815	2.96	2.05	4.39	3.62	1.7	1.89	0	0	0.12	2.83	2.33	0.72	1.48	1.75	5.34	0.26	0	0.09	849	359482343	XP_002268413.2	505	4.5e-49	PREDICTED: ethylene-responsive transcription factor WIN1 [Vitis vinifera]	747054460	XM_011075136.1	131	5.62349e-60	PREDICTED: Sesamum indicum ethylene-responsive transcription factor WIN1-like (LOC105158389), mRNA	--	--	--	--	Q9XI33	477	1.1e-46	Ethylene-responsive transcription factor WIN1 OS=Arabidopsis thaliana GN=WIN1 PE=2 SV=1	PF00847	AP2 domain	GO:0006355	regulation of transcription, DNA-templated	GO:0003700	transcription factor activity, sequence-specific DNA binding	GO:0005667	transcription factor complex	--	--
Cluster-10611.84762_1	AP2-EREBP	Cluster-10611.84762	10.74	7.67	6.8	4.63	7.24	5.18	0.58	0.6	0.32	8.87	11.17	7.35	13.27	9.63	9.62	1.97	1.8	3.02	1543	747064281	XP_011078716.1	1097	1.8e-117	PREDICTED: ethylene-responsive transcription factor WRI1-like [Sesamum indicum]	747064280	XM_011080414.1	326	4.14201e-168	PREDICTED: Sesamum indicum ethylene-responsive transcription factor WRI1-like (LOC105162419), mRNA	--	--	--	--	Q6X5Y6	715	5.1e-74	Ethylene-responsive transcription factor WRI1 OS=Arabidopsis thaliana GN=WRI1 PE=2 SV=1	PF00847	AP2 domain	GO:0006355	regulation of transcription, DNA-templated	GO:0003700	transcription factor activity, sequence-specific DNA binding	GO:0005667	transcription factor complex	--	--
Cluster-10611.85602_5	AP2-EREBP	Cluster-10611.85602	0.84	0.62	0.98	1.01	1.07	0.25	2.29	0.81	1.52	1.06	0.91	3.12	3.55	2.34	3.11	2.53	1.65	0	1626	747076550	XP_011085351.1	669	8.2e-68	PREDICTED: ethylene-responsive transcription factor ERF054-like [Sesamum indicum]	721665845	XM_003569906.2	117	6.65181e-52	PREDICTED: Brachypodium distachyon ethylene-responsive transcription factor ERF054 (LOC100827069), mRNA	--	--	--	--	Q9SKT1	499	6e-49	Ethylene-responsive transcription factor ERF053 OS=Arabidopsis thaliana GN=ERF053 PE=2 SV=1	PF09606//PF00847	ARC105 or Med15 subunit of Mediator complex non-fungal//AP2 domain	GO:0006357//GO:0006355	regulation of transcription from RNA polymerase II promoter//regulation of transcription, DNA-templated	GO:0001104//GO:0003700	RNA polymerase II transcription cofactor activity//transcription factor activity, sequence-specific DNA binding	GO:0005667//GO:0016592	transcription factor complex//mediator complex	--	--
Cluster-10611.85603_5	AP2-EREBP	Cluster-10611.85603	2.42	5.34	4.89	3.07	4.36	6.13	5.46	6.03	5.66	1.19	1.64	0	3.5	0	0	3.54	0	1.44	884	449438084	XP_004136820.1	497	3.9e-48	PREDICTED: ethylene-responsive transcription factor ERF053 [Cucumis sativus]>gi|700188372|gb|KGN43605.1| hypothetical protein Csa_7G047400 [Cucumis sativus]	848876931	XM_012983462.1	75	7.91582e-29	PREDICTED: Erythranthe guttatus ethylene-responsive transcription factor RAP2-4 (LOC105959374), mRNA	--	--	--	--	Q9SKT1	401	7.5e-38	Ethylene-responsive transcription factor ERF053 OS=Arabidopsis thaliana GN=ERF053 PE=2 SV=1	PF00847//PF09606	AP2 domain//ARC105 or Med15 subunit of Mediator complex non-fungal	GO:0006355//GO:0006357	regulation of transcription, DNA-templated//regulation of transcription from RNA polymerase II promoter	GO:0003700//GO:0001104	transcription factor activity, sequence-specific DNA binding//RNA polymerase II transcription cofactor activity	GO:0005667//GO:0016592	transcription factor complex//mediator complex	--	--
Cluster-10611.87956_2	AP2-EREBP	Cluster-10611.87956	0	0	0	0	0	0	0	0	0	1.28	0.96	1.61	0	0.13	0.49	0.29	0	0.2	799	356501564	XP_003519594.1	225	1.2e-16	PREDICTED: ethylene-responsive transcription factor 3-like [Glycine max]	695017146	XM_009397228.1	89	1.17539e-36	PREDICTED: Musa acuminata subsp. malaccensis ethylene-responsive transcription factor 3 (LOC103980743), mRNA	K09286	EREBP	EREBP-like factor	http://www.genome.jp/dbget-bin/www_bget?ko:K09286	O80339	209	1.2e-15	Ethylene-responsive transcription factor 3 OS=Arabidopsis thaliana GN=ERF3 PE=1 SV=1	PF05983//PF00847	MED7 protein//AP2 domain	GO:0006357//GO:0006355	regulation of transcription from RNA polymerase II promoter//regulation of transcription, DNA-templated	GO:0003700//GO:0001104	transcription factor activity, sequence-specific DNA binding//RNA polymerase II transcription cofactor activity	GO:0005667//GO:0016592	transcription factor complex//mediator complex	--	--
Cluster-10611.88013_5	AP2-EREBP	Cluster-10611.88013	1.24	6.59	8.18	0	1.67	0	2.98	0	0	20.3	21.31	7.23	4.51	0	0	0	0	0	302	848892615	XP_012846377.1	323	2e-28	PREDICTED: dehydration-responsive element-binding protein 1E-like [Erythranthe guttatus]>gi|604318242|gb|EYU29844.1| hypothetical protein MIMGU_mgv1a014021mg [Erythranthe guttata]	848892614	XM_012990923.1	152	3.93461e-72	PREDICTED: Erythranthe guttatus dehydration-responsive element-binding protein 1E-like (LOC105966364), mRNA	K09286	EREBP	EREBP-like factor	http://www.genome.jp/dbget-bin/www_bget?ko:K09286	Q9LN86	263	2.6e-22	Dehydration-responsive element-binding protein 1F OS=Arabidopsis thaliana GN=DREB1F PE=2 SV=1	PF00847	AP2 domain	GO:0006355	regulation of transcription, DNA-templated	GO:0003700	transcription factor activity, sequence-specific DNA binding	GO:0005667	transcription factor complex	--	--
Cluster-10611.88014_2	AP2-EREBP	Cluster-10611.88014	0	2.46	1.17	0	2.13	0.37	1.24	0	0.14	12.86	20.74	6	0.71	0.14	0	0.21	0.26	0	761	848892615	XP_012846377.1	413	1.9e-38	PREDICTED: dehydration-responsive element-binding protein 1E-like [Erythranthe guttatus]>gi|604318242|gb|EYU29844.1| hypothetical protein MIMGU_mgv1a014021mg [Erythranthe guttata]	848892614	XM_012990923.1	124	3.90536e-56	PREDICTED: Erythranthe guttatus dehydration-responsive element-binding protein 1E-like (LOC105966364), mRNA	--	--	--	--	Q9LN86	297	7.4e-26	Dehydration-responsive element-binding protein 1F OS=Arabidopsis thaliana GN=DREB1F PE=2 SV=1	PF00847	AP2 domain	GO:0006355	regulation of transcription, DNA-templated	GO:0003700	transcription factor activity, sequence-specific DNA binding	GO:0005667	transcription factor complex	--	--
Cluster-10611.89124_4	AP2-EREBP	Cluster-10611.89124	2.7	4.27	2.36	1.78	1	0.58	0.41	0.39	0.19	1.44	1.99	1.65	0.61	0.57	1.69	0.29	0.24	0.16	1554	747059318	XP_011076033.1	1162	5.4e-125	PREDICTED: ethylene-responsive transcription factor CRF4-like [Sesamum indicum]	702249643	XM_010061522.1	81	6.53306e-32	PREDICTED: Eucalyptus grandis ethylene-responsive transcription factor CRF4-like (LOC104447803), mRNA	--	--	--	--	Q9FK12	393	1.1e-36	Ethylene-responsive transcription factor CRF3 OS=Arabidopsis thaliana GN=CRF3 PE=1 SV=1	PF00847	AP2 domain	GO:0006355	regulation of transcription, DNA-templated	GO:0003700	transcription factor activity, sequence-specific DNA binding	GO:0005667	transcription factor complex	--	--
Cluster-10611.89465_3	AP2-EREBP	Cluster-10611.89465	0.08	8.03	2.58	0.22	2.68	2.22	0.22	0	0	1.86	5.37	2.08	0.46	0.11	0	0	0.19	0.08	927	848916426	XP_012855787.1	437	3.8e-41	PREDICTED: ethylene-responsive transcription factor ERF017-like [Erythranthe guttatus]	--	--	--	--	--	--	--	--	--	Q84QC2	345	2.5e-31	Ethylene-responsive transcription factor ERF017 OS=Arabidopsis thaliana GN=ERF017 PE=2 SV=1	PF00847//PF17056	AP2 domain//Killer toxin-resistance protein 1	GO:0031505//GO:0006355	fungal-type cell wall organization//regulation of transcription, DNA-templated	GO:0003700	transcription factor activity, sequence-specific DNA binding	GO:0005667	transcription factor complex	--	--
Cluster-10611.89502_5	AP2-EREBP	Cluster-10611.89502	1.15	0.93	2.39	0.31	0.81	0.57	1.08	0.94	0.69	4.27	3.72	10.12	2.48	3.38	1.69	4.4	4.31	2.22	1164	604312468	EYU26148.1	528	1.3e-51	hypothetical protein MIMGU_mgv11b016405mg, partial [Erythranthe guttata]	670409485	XM_008647755.1	113	7.89862e-50	PREDICTED: Zea mays ethylene-responsive transcription factor ERF053-like (LOC103627463), mRNA	--	--	--	--	Q9SKT1	367	8.6e-34	Ethylene-responsive transcription factor ERF053 OS=Arabidopsis thaliana GN=ERF053 PE=2 SV=1	PF11615//PF00847	Protein of unknown function (DUF3249)//AP2 domain	GO:0006355//GO:0000266	regulation of transcription, DNA-templated//mitochondrial fission	GO:0003700	transcription factor activity, sequence-specific DNA binding	GO:0005739//GO:0005667	mitochondrion//transcription factor complex	--	--
Cluster-10611.92054_5	AP2-EREBP	Cluster-10611.92054	0.82	0.75	0.58	1.28	1.89	3.04	0.2	0	0.28	0.74	0.67	0.56	3.51	3.98	4.77	0.51	0.5	0.21	1628	728841430	KHG20873.1	523	7e-51	Ethylene-responsive transcription factor SHINE 3 -like protein [Gossypium arboreum]	--	--	--	--	--	--	--	--	--	Q9XI33	466	4e-45	Ethylene-responsive transcription factor WIN1 OS=Arabidopsis thaliana GN=WIN1 PE=2 SV=1	PF00847	AP2 domain	GO:0006355	regulation of transcription, DNA-templated	GO:0003700	transcription factor activity, sequence-specific DNA binding	GO:0005667	transcription factor complex	--	--
Cluster-10611.92962_3	AP2-EREBP	Cluster-10611.92962	2.17	2.62	1.41	1.69	2.48	0.67	25.06	22.67	31.96	0.36	0.5	1.37	2.9	2.11	3.53	33.1	26.68	22.06	389	297824531	XP_002880148.1	282	1.5e-23	hypothetical protein ARALYDRAFT_483623 [Arabidopsis lyrata subsp. lyrata]>gi|297325987|gb|EFH56407.1| hypothetical protein ARALYDRAFT_483623 [Arabidopsis lyrata subsp. lyrata]	593705075	XM_007152840.1	88	1.9679e-36	Phaseolus vulgaris hypothetical protein (PHAVU_004G169800g) mRNA, complete cds	K09286	EREBP	EREBP-like factor	http://www.genome.jp/dbget-bin/www_bget?ko:K09286	Q8LBQ7	263	3.3e-22	Ethylene-responsive transcription factor ERF034 OS=Arabidopsis thaliana GN=ERF034 PE=2 SV=2	PF00847	AP2 domain	GO:0006355	regulation of transcription, DNA-templated	GO:0003700	transcription factor activity, sequence-specific DNA binding	GO:0005667	transcription factor complex	--	--
Cluster-10611.93028_3	AP2-EREBP	Cluster-10611.93028	7.97	19.38	4.43	9.22	10.99	12.67	38.93	27.08	34.2	11.49	7.52	7.65	11.98	12.09	9.25	27.06	27.88	35.16	595	747068246	XP_011080873.1	508	1.4e-49	PREDICTED: ethylene-responsive transcription factor CRF2-like [Sesamum indicum]	848867169	XM_012978790.1	101	1.83958e-43	PREDICTED: Erythranthe guttatus ethylene-responsive transcription factor CRF2-like (LOC105955093), mRNA	--	--	--	--	Q9SUQ2	308	3.1e-27	Ethylene-responsive transcription factor CRF2 OS=Arabidopsis thaliana GN=CRF2 PE=1 SV=1	PF00847	AP2 domain	GO:0006355	regulation of transcription, DNA-templated	GO:0003700	transcription factor activity, sequence-specific DNA binding	GO:0005667	transcription factor complex	--	--
Cluster-10611.93029_0	AP2-EREBP	Cluster-10611.93029	2.64	7.41	3.61	2.71	4.94	8.37	34.31	23.91	31.03	6.35	3.88	4.51	8.05	12.16	5.53	20.35	22.26	27.17	749	848867170	XP_012834244.1	430	2e-40	PREDICTED: ethylene-responsive transcription factor CRF2-like [Erythranthe guttatus]>gi|604336210|gb|EYU40041.1| hypothetical protein MIMGU_mgv1a019113mg [Erythranthe guttata]	848867169	XM_012978790.1	92	2.36121e-38	PREDICTED: Erythranthe guttatus ethylene-responsive transcription factor CRF2-like (LOC105955093), mRNA	--	--	--	--	Q9SUQ2	262	8.3e-22	Ethylene-responsive transcription factor CRF2 OS=Arabidopsis thaliana GN=CRF2 PE=1 SV=1	PF00847	AP2 domain	GO:0006355	regulation of transcription, DNA-templated	GO:0003700	transcription factor activity, sequence-specific DNA binding	GO:0005667	transcription factor complex	--	--
Cluster-10611.93031_0	AP2-EREBP	Cluster-10611.93031	5.04	15.26	4.78	4.46	6.11	6.04	3.21	2.17	2.89	0.49	0	0.44	0	0.51	0	2	0.81	0.65	752	747041546	XP_011073588.1	403	2.7e-37	PREDICTED: ethylene-responsive transcription factor CRF2-like [Sesamum indicum]	747068245	XM_011082571.1	108	3.02414e-47	PREDICTED: Sesamum indicum ethylene-responsive transcription factor CRF2-like (LOC105164024), mRNA	--	--	--	--	Q9SUQ2	271	7.6e-23	Ethylene-responsive transcription factor CRF2 OS=Arabidopsis thaliana GN=CRF2 PE=1 SV=1	PF00847	AP2 domain	GO:0006355	regulation of transcription, DNA-templated	GO:0003700	transcription factor activity, sequence-specific DNA binding	GO:0005667	transcription factor complex	--	--
Cluster-10611.93032_0	AP2-EREBP	Cluster-10611.93032	1.43	4.33	0.78	1.94	2.7	1.6	0.48	0	0	7.58	9.61	6.15	3.5	3.35	3.81	3.33	5.02	6.98	762	747041546	XP_011073588.1	403	2.7e-37	PREDICTED: ethylene-responsive transcription factor CRF2-like [Sesamum indicum]	747068245	XM_011082571.1	108	3.06626e-47	PREDICTED: Sesamum indicum ethylene-responsive transcription factor CRF2-like (LOC105164024), mRNA	--	--	--	--	Q9SUQ2	271	7.7e-23	Ethylene-responsive transcription factor CRF2 OS=Arabidopsis thaliana GN=CRF2 PE=1 SV=1	PF00847	AP2 domain	GO:0006355	regulation of transcription, DNA-templated	GO:0003700	transcription factor activity, sequence-specific DNA binding	GO:0005667	transcription factor complex	--	--
Cluster-10611.94651_5	AP2-EREBP	Cluster-10611.94651	1.13	0	0	0	0	0	0	0	0.45	1.57	3.07	4.7	1.86	1.09	1.66	1.73	2.51	2.5	1166	604312468	EYU26148.1	528	1.3e-51	hypothetical protein MIMGU_mgv11b016405mg, partial [Erythranthe guttata]	670409485	XM_008647755.1	113	7.91261e-50	PREDICTED: Zea mays ethylene-responsive transcription factor ERF053-like (LOC103627463), mRNA	--	--	--	--	Q9SKT1	367	8.7e-34	Ethylene-responsive transcription factor ERF053 OS=Arabidopsis thaliana GN=ERF053 PE=2 SV=1	PF00847//PF11615	AP2 domain//Protein of unknown function (DUF3249)	GO:0006355//GO:0000266	regulation of transcription, DNA-templated//mitochondrial fission	GO:0003700	transcription factor activity, sequence-specific DNA binding	GO:0005739//GO:0005667	mitochondrion//transcription factor complex	--	--
Cluster-10611.95051_5	AP2-EREBP	Cluster-10611.95051	6.03	3.07	4.5	19.27	18.02	13.63	0.99	2.49	1.56	5.56	4.73	3.1	22.11	31.37	19.23	3.64	2.9	5.29	1580	823120915	XP_012444676.1	433	1.9e-40	PREDICTED: ethylene-responsive transcription factor SHINE 2-like [Gossypium raimondii]>gi|763740118|gb|KJB07617.1| hypothetical protein B456_001G033200 [Gossypium raimondii]	--	--	--	--	--	--	--	--	--	Q9XI33	379	4.8e-35	Ethylene-responsive transcription factor WIN1 OS=Arabidopsis thaliana GN=WIN1 PE=2 SV=1	PF00847	AP2 domain	GO:0006355	regulation of transcription, DNA-templated	GO:0003700	transcription factor activity, sequence-specific DNA binding	GO:0005667	transcription factor complex	--	--
Cluster-10611.98513_2	AP2-EREBP	Cluster-10611.98513	4.64	11.2	8.31	5.29	4.34	3.4	0.37	0.28	0.51	7.78	7.69	6.83	3.47	1.88	7.12	0	0.25	0	523	762060755	AJQ20655.1	880	9e-93	AP12/EREBP Transcription Factors [Salvia miltiorrhiza]	762060754	KJ784463.1	294	8.25956e-151	Salvia miltiorrhiza AP12/EREBP Transcription Factors (WRI12) mRNA, complete cds	K09285	OVM, ANT	AP2-like factor, ANT lineage	http://www.genome.jp/dbget-bin/www_bget?ko:K09285	Q38914	731	2.4e-76	AP2-like ethylene-responsive transcription factor ANT OS=Arabidopsis thaliana GN=ANT PE=1 SV=2	PF00847	AP2 domain	GO:0006355	regulation of transcription, DNA-templated	GO:0003700	transcription factor activity, sequence-specific DNA binding	GO:0005667	transcription factor complex	--	--
Cluster-10611.98514_5	AP2-EREBP	Cluster-10611.98514	3.77	9.13	5.6	2.78	3.21	1.49	0.24	0.46	0.33	3.49	2.98	4.05	0.91	0.69	2.16	0	0	0.09	882	586919196	AHJ89446.1	595	1.7e-59	aintegumenta, partial [Antirrhinum majus]	586919195	KF975389.1	148	2.0749e-69	Antirrhinum majus aintegumenta (ANT) mRNA, partial cds	K09285	OVM, ANT	AP2-like factor, ANT lineage	http://www.genome.jp/dbget-bin/www_bget?ko:K09285	Q38914	484	1.8e-47	AP2-like ethylene-responsive transcription factor ANT OS=Arabidopsis thaliana GN=ANT PE=1 SV=2	PF00847//PF05923	AP2 domain//APC cysteine-rich region	GO:0006355//GO:0016055	regulation of transcription, DNA-templated//Wnt signaling pathway	GO:0003700	transcription factor activity, sequence-specific DNA binding	GO:0005667	transcription factor complex	--	--
Cluster-10611.98516_5	AP2-EREBP	Cluster-10611.98516	3.74	8.46	4.77	4.75	3.41	4.4	0.07	0	0	4.84	4.45	4.58	3.77	2.49	4.75	0	0	0	958	762060755	AJQ20655.1	668	6.3e-68	AP12/EREBP Transcription Factors [Salvia miltiorrhiza]	586919195	KF975389.1	163	1.0371e-77	Antirrhinum majus aintegumenta (ANT) mRNA, partial cds	K09285	OVM, ANT	AP2-like factor, ANT lineage	http://www.genome.jp/dbget-bin/www_bget?ko:K09285	Q38914	479	7.3e-47	AP2-like ethylene-responsive transcription factor ANT OS=Arabidopsis thaliana GN=ANT PE=1 SV=2	PF00847	AP2 domain	GO:0006355	regulation of transcription, DNA-templated	GO:0003700	transcription factor activity, sequence-specific DNA binding	GO:0005667	transcription factor complex	--	--
Cluster-9444.0_5	AP2-EREBP	Cluster-9444.0	0	0	0.4	0	0	0.1	0.79	0.61	0.92	1.35	1.89	0.21	0.06	0	0	0	0	0	1070	604318241	EYU29843.1	482	2.6e-46	hypothetical protein MIMGU_mgv1a021100mg [Erythranthe guttata]	848869678	XM_012980006.1	77	7.45835e-30	PREDICTED: Erythranthe guttatus ethylene-responsive transcription factor ERF025-like (LOC105956170), mRNA	--	--	--	--	Q9CAN9	397	2.6e-37	Ethylene-responsive transcription factor ERF026 OS=Arabidopsis thaliana GN=ERF026 PE=2 SV=1	PF00847	AP2 domain	GO:0006355	regulation of transcription, DNA-templated	GO:0003700	transcription factor activity, sequence-specific DNA binding	GO:0005667	transcription factor complex	--	--
Cluster-10611.184801_5	ARF	Cluster-10611.184801	1.17	0.77	0.09	0.14	0.57	0.88	0	0	0	0	0	0	0	0	0	0	0	0.11	2409	747084909	XP_011089884.1	1884	1.6e-208	PREDICTED: auxin response factor 4 isoform X2 [Sesamum indicum]	747084908	XM_011091582.1	380	0	PREDICTED: Sesamum indicum auxin response factor 4 (LOC105170702), transcript variant X2, mRNA	--	--	--	--	Q9ZTX9	1091	2e-117	Auxin response factor 4 OS=Arabidopsis thaliana GN=ARF4 PE=1 SV=1	PF02309//PF02362//PF06507	AUX/IAA family//B3 DNA binding domain//Auxin response factor	GO:0006355//GO:0009725	regulation of transcription, DNA-templated//response to hormone	GO:0003677	DNA binding	GO:0005634	nucleus	--	--
Cluster-10611.195444_4	ARF	Cluster-10611.195444	8.34	11.03	5.46	6.75	7.37	5.53	5.03	3.14	3.24	10.33	8.31	8.36	8.77	5.76	8.5	5.3	5.76	5.5	1255	747054004	XP_011073189.1	894	5.2e-94	PREDICTED: auxin response factor 2-like [Sesamum indicum]	848918538	XM_013001033.1	147	1.0733e-68	PREDICTED: Erythranthe guttatus auxin response factor 2 (LOC105975799), mRNA	--	--	--	--	Q94JM3	401	1.1e-37	Auxin response factor 2 OS=Arabidopsis thaliana GN=ARF2 PE=1 SV=2	PF02309//PF06507	AUX/IAA family//Auxin response factor	GO:0009725//GO:0006355	response to hormone//regulation of transcription, DNA-templated	GO:0003677	DNA binding	GO:0005634	nucleus	--	--
Cluster-10611.208241_4	ARF	Cluster-10611.208241	0	1.42	2.39	0	1.85	0	0.61	0.86	0	25.21	32.85	15.72	13.41	15.05	19.57	6.4	5.51	3.26	2845	848911539	XP_012854189.1	1182	4.7e-127	PREDICTED: auxin response factor 9 [Erythranthe guttatus]	747070918	XM_011084003.1	407	0	PREDICTED: Sesamum indicum auxin response factor 9 (LOC105165118), mRNA	K14486	K14486, ARF	auxin response factor	http://www.genome.jp/dbget-bin/www_bget?ko:K14486	Q0JCZ4	966	7.4e-103	Auxin response factor 9 OS=Oryza sativa subsp. japonica GN=ARF9 PE=2 SV=1	PF06870//PF02309//PF06507//PF02362	A49-like RNA polymerase I associated factor//AUX/IAA family//Auxin response factor//B3 DNA binding domain	GO:0006144//GO:0006206//GO:0006351//GO:0006355//GO:0009725	purine nucleobase metabolic process//pyrimidine nucleobase metabolic process//transcription, DNA-templated//regulation of transcription, DNA-templated//response to hormone	GO:0003677//GO:0003899	DNA binding//DNA-directed RNA polymerase activity	GO:0005634//GO:0005730	nucleus//nucleolus	--	--
Cluster-10611.209715_3	ARF	Cluster-10611.209715	0	0	0.01	0	0	0	0	1.83	2.92	0	0	0	0	0	0	0	0	0	1250	747054004	XP_011073189.1	1324	7.1e-144	PREDICTED: auxin response factor 2-like [Sesamum indicum]	848918538	XM_013001033.1	147	1.0689e-68	PREDICTED: Erythranthe guttatus auxin response factor 2 (LOC105975799), mRNA	--	--	--	--	Q94JM3	658	1.7e-67	Auxin response factor 2 OS=Arabidopsis thaliana GN=ARF2 PE=1 SV=2	PF02309//PF06507	AUX/IAA family//Auxin response factor	GO:0009725//GO:0006355	response to hormone//regulation of transcription, DNA-templated	GO:0003677	DNA binding	GO:0005634	nucleus	--	--
Cluster-10611.214141_5	ARF	Cluster-10611.214141	27.04	50.04	27.38	22.64	23.95	19	10.65	9.31	8.46	4.96	4.96	2.98	4.57	4.39	1.22	1.77	2.28	3.34	2843	848911539	XP_012854189.1	1182	4.7e-127	PREDICTED: auxin response factor 9 [Erythranthe guttatus]	747070918	XM_011084003.1	407	0	PREDICTED: Sesamum indicum auxin response factor 9 (LOC105165118), mRNA	K14486	K14486, ARF	auxin response factor	http://www.genome.jp/dbget-bin/www_bget?ko:K14486	Q0JCZ4	966	7.4e-103	Auxin response factor 9 OS=Oryza sativa subsp. japonica GN=ARF9 PE=2 SV=1	PF06507//PF02362//PF02309	Auxin response factor//B3 DNA binding domain//AUX/IAA family	GO:0006355//GO:0009725	regulation of transcription, DNA-templated//response to hormone	GO:0003677	DNA binding	GO:0005634	nucleus	--	--
Cluster-10611.227283_3	ARF	Cluster-10611.227283	3.26	4.32	3.18	2.6	5.27	1.81	1.93	0.74	2.25	18.36	18.21	17.32	5.19	2.94	9.62	3.04	3.55	6.86	2841	848911539	XP_012854189.1	1182	4.7e-127	PREDICTED: auxin response factor 9 [Erythranthe guttatus]	747070918	XM_011084003.1	407	0	PREDICTED: Sesamum indicum auxin response factor 9 (LOC105165118), mRNA	K14486	K14486, ARF	auxin response factor	http://www.genome.jp/dbget-bin/www_bget?ko:K14486	Q0JCZ4	966	7.3e-103	Auxin response factor 9 OS=Oryza sativa subsp. japonica GN=ARF9 PE=2 SV=1	PF02309//PF02362//PF06507	AUX/IAA family//B3 DNA binding domain//Auxin response factor	GO:0009725//GO:0006355	response to hormone//regulation of transcription, DNA-templated	GO:0003677	DNA binding	GO:0005634	nucleus	--	--
Cluster-10611.242482_2	ARF	Cluster-10611.242482	0	0	0	0.19	0	0	0	0	0	3.07	2.18	1.62	3.08	3.1	2.39	2.42	2.42	3.18	2023	747083818	XP_011089289.1	2295	2.9e-256	PREDICTED: auxin response factor 22-like isoform X3 [Sesamum indicum]	747083817	XM_011090987.1	617	0	PREDICTED: Sesamum indicum auxin response factor 18-like (LOC105170291), transcript variant X3, mRNA	--	--	--	--	Q653H7	1619	1e-178	Auxin response factor 18 OS=Oryza sativa subsp. japonica GN=ARF18 PE=2 SV=1	PF06507//PF02362//PF02309//PF07473	Auxin response factor//B3 DNA binding domain//AUX/IAA family//Spasmodic peptide gm9a; conotoxin from Conus species	GO:0009405//GO:0006355//GO:0009725	pathogenesis//regulation of transcription, DNA-templated//response to hormone	GO:0003677	DNA binding	GO:0005634//GO:0005576	nucleus//extracellular region	--	--
Cluster-10611.245963_0	ARF	Cluster-10611.245963	7.21	3.32	3.18	11.38	9.92	7.25	5.38	5.84	4.3	7.9	0.19	5.96	9.13	6.83	8.78	3.25	2.8	5.65	3407	747073112	XP_011083507.1	3415	0	PREDICTED: auxin response factor 5 [Sesamum indicum]	747073111	XM_011085205.1	610	0	PREDICTED: Sesamum indicum auxin response factor 5 (LOC105166017), mRNA	K14486	K14486, ARF	auxin response factor	http://www.genome.jp/dbget-bin/www_bget?ko:K14486	P93024	2442	6.2e-274	Auxin response factor 5 OS=Arabidopsis thaliana GN=ARF5 PE=1 SV=3	PF02733//PF02309//PF02362//PF06507//PF00847	Dak1 domain//AUX/IAA family//B3 DNA binding domain//Auxin response factor//AP2 domain	GO:0006071//GO:0009725//GO:0046486//GO:0006355	glycerol metabolic process//response to hormone//glycerolipid metabolic process//regulation of transcription, DNA-templated	GO:0003677//GO:0003700//GO:0004371	DNA binding//transcription factor activity, sequence-specific DNA binding//glycerone kinase activity	GO:0005634//GO:0005667	nucleus//transcription factor complex	--	--
Cluster-10611.276286_5	ARF	Cluster-10611.276286	1.61	3.17	2.23	3.23	1.85	2.7	0.23	0.4	0.83	1.71	2.84	1.84	2.95	1.38	2.81	0.73	1.04	0.68	2167	747084911	XP_011089885.1	1513	1.5e-165	PREDICTED: auxin response factor 4 isoform X3 [Sesamum indicum]	747084910	XM_011091583.1	316	2.12112e-162	PREDICTED: Sesamum indicum auxin response factor 4 (LOC105170702), transcript variant X3, mRNA	--	--	--	--	Q9ZTX9	759	5.6e-79	Auxin response factor 4 OS=Arabidopsis thaliana GN=ARF4 PE=1 SV=1	PF02362//PF06507//PF02309//PF08024	B3 DNA binding domain//Auxin response factor//AUX/IAA family//Ant antimicrobial peptide	GO:0019836//GO:0009725//GO:0006355	hemolysis by symbiont of host erythrocytes//response to hormone//regulation of transcription, DNA-templated	GO:0003677	DNA binding	GO:0005634//GO:0005576	nucleus//extracellular region	--	--
Cluster-10611.101381_5	ARF	Cluster-10611.101381	8.37	11.52	10.89	6.11	6.59	7.22	3.65	3.23	3.74	10.14	7.44	5.57	6.15	4.21	5.18	3.58	2.94	3.39	1681	747084909	XP_011089884.1	995	1.3e-105	PREDICTED: auxin response factor 4 isoform X2 [Sesamum indicum]	747083881	XM_011091024.1	158	1.11154e-74	PREDICTED: Sesamum indicum auxin response factor 4-like (LOC105170317), transcript variant X1, mRNA	--	--	--	--	Q9ZTX9	854	4.2e-90	Auxin response factor 4 OS=Arabidopsis thaliana GN=ARF4 PE=1 SV=1	PF02362//PF06507	B3 DNA binding domain//Auxin response factor	GO:0006355//GO:0009725	regulation of transcription, DNA-templated//response to hormone	GO:0003677	DNA binding	GO:0005634	nucleus	--	--
Cluster-10611.102515_5	ARF	Cluster-10611.102515	0.89	0.6	0.8	1.31	1.19	1.1	0	0.15	0	3.57	3.46	4.3	3.72	4.06	3.33	0.22	0.53	0.13	1841	747045428	XP_011093958.1	1731	6.7e-191	PREDICTED: auxin response factor 18-like [Sesamum indicum]	802694513	XM_012227804.1	126	7.49747e-57	PREDICTED: Jatropha curcas auxin response factor 18 (LOC105642833), mRNA	K14486	K14486, ARF	auxin response factor	http://www.genome.jp/dbget-bin/www_bget?ko:K14486	Q9XED8	889	4e-94	Auxin response factor 9 OS=Arabidopsis thaliana GN=ARF9 PE=1 SV=1	PF06507//PF02309	Auxin response factor//AUX/IAA family	GO:0006355//GO:0009725	regulation of transcription, DNA-templated//response to hormone	GO:0003677	DNA binding	GO:0005634	nucleus	--	--
Cluster-10611.121177_0	ARF	Cluster-10611.121177	7.97	16.91	11.14	16.76	20.95	12.18	7.63	4.82	6.55	14.51	12.66	12.58	17.59	15.33	15.43	5.29	5.16	2.86	589	548838845	ERM99180.1	859	2.8e-90	hypothetical protein AMTR_s00092p00072950 [Amborella trichopoda]	747076317	XM_011086925.1	347	3.23149e-180	PREDICTED: Sesamum indicum auxin response factor 6-like (LOC105167278), transcript variant X2, mRNA	--	--	--	--	Q9ZTX8	841	4.8e-89	Auxin response factor 6 OS=Arabidopsis thaliana GN=ARF6 PE=1 SV=2	PF06507//PF02362	Auxin response factor//B3 DNA binding domain	GO:0006355//GO:0009725	regulation of transcription, DNA-templated//response to hormone	GO:0003677	DNA binding	GO:0005634	nucleus	--	--
Cluster-10611.129585_3	ARF	Cluster-10611.129585	0	0.25	0.59	0	0.45	0.59	0.83	1.18	0	17.81	16.29	19.75	18.3	16.63	21.95	4.69	8.23	9.11	1312	747097346	XP_011096636.1	1768	2.4e-195	PREDICTED: auxin response factor 6 isoform X2 [Sesamum indicum]	747097345	XM_011098334.1	604	0	PREDICTED: Sesamum indicum auxin response factor 6 (LOC105175759), transcript variant X2, mRNA	--	--	--	--	Q9ZTX8	1576	6.3e-174	Auxin response factor 6 OS=Arabidopsis thaliana GN=ARF6 PE=1 SV=2	PF06507//PF02362	Auxin response factor//B3 DNA binding domain	GO:0009725//GO:0006355	response to hormone//regulation of transcription, DNA-templated	GO:0003677	DNA binding	GO:0005634	nucleus	--	--
Cluster-10611.149095_5	ARF	Cluster-10611.149095	2.93	3.04	3.49	1.66	2.35	2.03	0.74	0.89	0.81	0.58	0.74	0.97	0.84	0.93	0.93	0.45	0.39	0.31	2528	747061042	XP_011076975.1	1760	4e-194	PREDICTED: auxin response factor 18-like isoform X1 [Sesamum indicum]	747084966	XM_011091616.1	121	6.22879e-54	PREDICTED: Sesamum indicum auxin response factor 18-like (LOC105170725), mRNA	--	--	--	--	Q653H7	1547	2.8e-170	Auxin response factor 18 OS=Oryza sativa subsp. japonica GN=ARF18 PE=2 SV=1	PF02309//PF03491//PF02362//PF06507	AUX/IAA family//Serotonin (5-HT) neurotransmitter transporter, N-terminus//B3 DNA binding domain//Auxin response factor	GO:0006812//GO:0006836//GO:0006355//GO:0009725	cation transport//neurotransmitter transport//regulation of transcription, DNA-templated//response to hormone	GO:0003677//GO:0005335	DNA binding//serotonin:sodium symporter activity	GO:0005634//GO:0005887	nucleus//integral component of plasma membrane	--	--
Cluster-10611.149096_5	ARF	Cluster-10611.149096	0	0	0	0	0	0	0	0	0	1.65	1.99	1.96	1.24	1.02	1.02	0.66	0.54	0.92	2567	747061042	XP_011076975.1	1800	9.3e-199	PREDICTED: auxin response factor 18-like isoform X1 [Sesamum indicum]	357453950	XM_003597208.1	127	2.92256e-57	Medicago truncatula Auxin response factor (MTR_2g094570) mRNA, complete cds	--	--	--	--	Q653H7	1588	5e-175	Auxin response factor 18 OS=Oryza sativa subsp. japonica GN=ARF18 PE=2 SV=1	PF06507//PF02362//PF03491//PF02309	Auxin response factor//B3 DNA binding domain//Serotonin (5-HT) neurotransmitter transporter, N-terminus//AUX/IAA family	GO:0006355//GO:0009725//GO:0006836//GO:0006812	regulation of transcription, DNA-templated//response to hormone//neurotransmitter transport//cation transport	GO:0005335//GO:0003677	serotonin:sodium symporter activity//DNA binding	GO:0005887//GO:0005634	integral component of plasma membrane//nucleus	--	--
Cluster-10611.149098_3	ARF	Cluster-10611.149098	6.24	9.67	7.03	3.5	4.79	3.68	2.99	2.28	1.57	4.38	6.78	5.02	5.05	5.14	4.18	1.88	3.03	3.06	1574	747093670	XP_011094651.1	1561	2.9e-171	PREDICTED: auxin response factor 18-like [Sesamum indicum]>gi|747093672|ref|XP_011094652.1| PREDICTED: auxin response factor 18-like [Sesamum indicum]	747084966	XM_011091616.1	130	3.8181e-59	PREDICTED: Sesamum indicum auxin response factor 18-like (LOC105170725), mRNA	--	--	--	--	Q653H7	1327	5.6e-145	Auxin response factor 18 OS=Oryza sativa subsp. japonica GN=ARF18 PE=2 SV=1	PF02362//PF06507	B3 DNA binding domain//Auxin response factor	GO:0006355//GO:0009725	regulation of transcription, DNA-templated//response to hormone	GO:0003677	DNA binding	GO:0005634	nucleus	--	--
Cluster-10611.165602_3	ARF	Cluster-10611.165602	31.49	37.73	29.96	19.58	23.04	21.68	6.21	6.73	5.02	14.62	13.84	16.92	6.34	9.62	10.57	2.09	2.61	2.54	2406	747045428	XP_011093958.1	2667	2.5e-299	PREDICTED: auxin response factor 18-like [Sesamum indicum]	747045427	XM_011095656.1	842	0	PREDICTED: Sesamum indicum auxin response factor 18-like (LOC105173774), mRNA	K14486	K14486, ARF	auxin response factor	http://www.genome.jp/dbget-bin/www_bget?ko:K14486	Q9XED8	1608	2.2e-177	Auxin response factor 9 OS=Arabidopsis thaliana GN=ARF9 PE=1 SV=1	PF02309//PF06507//PF02362	AUX/IAA family//Auxin response factor//B3 DNA binding domain	GO:0006355//GO:0009725	regulation of transcription, DNA-templated//response to hormone	GO:0003677	DNA binding	GO:0005634	nucleus	--	--
Cluster-10611.169046_5	ARF	Cluster-10611.169046	0.74	1.68	1.2	0.26	1.24	0.78	0.45	0	0.52	0	0.22	0	0.24	0.64	0.36	0	0.55	0.21	1589	747093670	XP_011094651.1	1634	1e-179	PREDICTED: auxin response factor 18-like [Sesamum indicum]>gi|747093672|ref|XP_011094652.1| PREDICTED: auxin response factor 18-like [Sesamum indicum]	747093671	XM_011096350.1	490	0	PREDICTED: Sesamum indicum auxin response factor 18-like (LOC105174298), transcript variant X2, mRNA	--	--	--	--	Q653H7	1271	1.8e-138	Auxin response factor 18 OS=Oryza sativa subsp. japonica GN=ARF18 PE=2 SV=1	PF02362//PF06507	B3 DNA binding domain//Auxin response factor	GO:0009725//GO:0006355	response to hormone//regulation of transcription, DNA-templated	GO:0003677	DNA binding	GO:0005634	nucleus	--	--
Cluster-10611.169365_4	ARF	Cluster-10611.169365	1.16	1.64	1.31	1.16	0.09	1.05	0.25	0	0	0.74	0.92	1.46	0.6	0	1.04	0	0.47	0.57	2781	747084907	XP_011089883.1	2680	9.1e-301	PREDICTED: auxin response factor 4 isoform X1 [Sesamum indicum]	747084906	XM_011091581.1	740	0	PREDICTED: Sesamum indicum auxin response factor 4 (LOC105170702), transcript variant X1, mRNA	--	--	--	--	Q9ZTX9	1788	3.5e-198	Auxin response factor 4 OS=Arabidopsis thaliana GN=ARF4 PE=1 SV=1	PF06507//PF02362//PF02309	Auxin response factor//B3 DNA binding domain//AUX/IAA family	GO:0009725//GO:0006355	response to hormone//regulation of transcription, DNA-templated	GO:0003677	DNA binding	GO:0005634	nucleus	--	--
Cluster-10611.173134_3	ARF	Cluster-10611.173134	51.07	87.06	81.55	72.76	83.24	61.63	16.66	19.86	21.63	84.9	78.83	65.97	65.44	67.15	78.34	15.23	18.52	17.7	408	604307108	EYU25686.1	657	5.1e-67	hypothetical protein MIMGU_mgv1a002020mg [Erythranthe guttata]	747099859	XM_011099694.1	285	6.38099e-146	PREDICTED: Sesamum indicum auxin response factor 8-like (LOC105176788), transcript variant X2, mRNA	--	--	--	--	Q258Y5	624	4.8e-64	Auxin response factor 12 OS=Oryza sativa subsp. indica GN=ARF12 PE=3 SV=1	PF02362//PF06507	B3 DNA binding domain//Auxin response factor	GO:0006355//GO:0009725	regulation of transcription, DNA-templated//response to hormone	GO:0003677	DNA binding	GO:0005634	nucleus	--	--
Cluster-10611.175024_4	ARF	Cluster-10611.175024	1.92	1.46	1.48	1.17	0.51	1.31	0.27	0	0.13	3.54	1.93	1.78	2.58	2.66	3.09	1.32	0.59	1.01	2257	747084911	XP_011089885.1	2290	1.2e-255	PREDICTED: auxin response factor 4 isoform X3 [Sesamum indicum]	747084910	XM_011091583.1	447	0	PREDICTED: Sesamum indicum auxin response factor 4 (LOC105170702), transcript variant X3, mRNA	--	--	--	--	Q9ZTX9	1463	1.4e-160	Auxin response factor 4 OS=Arabidopsis thaliana GN=ARF4 PE=1 SV=1	PF02362//PF06507//PF02309//PF08024	B3 DNA binding domain//Auxin response factor//AUX/IAA family//Ant antimicrobial peptide	GO:0019836//GO:0009725//GO:0006355	hemolysis by symbiont of host erythrocytes//response to hormone//regulation of transcription, DNA-templated	GO:0003677	DNA binding	GO:0005634//GO:0005576	nucleus//extracellular region	--	--
Cluster-10611.177524_2	ARF	Cluster-10611.177524	2.38	2.6	3.13	0.53	2.98	0.47	9.01	5.1	7.32	0.11	0.68	0.52	0.15	0.27	0	0.12	0.98	0.34	2443	747092568	XP_011094057.1	2345	5.6e-262	PREDICTED: auxin response factor 19-like [Sesamum indicum]	747092567	XM_011095755.1	800	0	PREDICTED: Sesamum indicum auxin response factor 19-like (LOC105173856), mRNA	--	--	--	--	Q0D9R7	657	4.3e-67	Auxin response factor 19 OS=Oryza sativa subsp. japonica GN=ARF19 PE=2 SV=2	PF06507//PF06872//PF02309	Auxin response factor//EspG protein//AUX/IAA family	GO:0006508//GO:0009725//GO:0006355//GO:0009405	proteolysis//response to hormone//regulation of transcription, DNA-templated//pathogenesis	GO:0003677//GO:0004197	DNA binding//cysteine-type endopeptidase activity	GO:0005634	nucleus	--	--
Cluster-10611.177525_2	ARF	Cluster-10611.177525	0	0	0	0	0	0	0	0	0	2.78	4.38	2.39	2.14	2.62	3.78	5.35	4.53	5.23	2449	747092568	XP_011094057.1	2339	2.8e-261	PREDICTED: auxin response factor 19-like [Sesamum indicum]	747092567	XM_011095755.1	603	0	PREDICTED: Sesamum indicum auxin response factor 19-like (LOC105173856), mRNA	--	--	--	--	Q0D9R7	657	4.3e-67	Auxin response factor 19 OS=Oryza sativa subsp. japonica GN=ARF19 PE=2 SV=2	PF06507//PF06872//PF02309	Auxin response factor//EspG protein//AUX/IAA family	GO:0009725//GO:0006355//GO:0009405//GO:0006508	response to hormone//regulation of transcription, DNA-templated//pathogenesis//proteolysis	GO:0003677//GO:0004197	DNA binding//cysteine-type endopeptidase activity	GO:0005634	nucleus	--	--
Cluster-10611.177527_4	ARF	Cluster-10611.177527	6.75	9.61	9.28	10.47	10.97	13.42	29.39	25.29	32.22	9.86	11.04	9.11	10.88	9.69	9.28	29.33	28.99	31.39	2322	747092568	XP_011094057.1	1206	6.3e-130	PREDICTED: auxin response factor 19-like [Sesamum indicum]	747062323	XM_011079364.1	322	1.05115e-165	PREDICTED: Sesamum indicum auxin response factor 19-like (LOC105161627), mRNA	--	--	--	--	Q0D9R7	880	5.6e-93	Auxin response factor 19 OS=Oryza sativa subsp. japonica GN=ARF19 PE=2 SV=2	PF01185//PF06507	Fungal hydrophobin//Auxin response factor	GO:0006355//GO:0009725//GO:0042546	regulation of transcription, DNA-templated//response to hormone//cell wall biogenesis	GO:0005199//GO:0003677	structural constituent of cell wall//DNA binding	GO:0005618//GO:0009277//GO:0005634	cell wall//fungal-type cell wall//nucleus	--	--
Cluster-10611.184802_3	ARF	Cluster-10611.184802	5.72	8.35	6.96	5.86	10.76	9.83	1.72	1.53	1.14	8.65	10.12	9.63	13.49	9.73	14.22	3.29	2.01	3.14	2413	747084909	XP_011089884.1	2440	5.4e-273	PREDICTED: auxin response factor 4 isoform X2 [Sesamum indicum]	747084908	XM_011091582.1	589	0	PREDICTED: Sesamum indicum auxin response factor 4 (LOC105170702), transcript variant X2, mRNA	--	--	--	--	Q9ZTX9	1548	2e-170	Auxin response factor 4 OS=Arabidopsis thaliana GN=ARF4 PE=1 SV=1	PF02309//PF06507//PF02362	AUX/IAA family//Auxin response factor//B3 DNA binding domain	GO:0009725//GO:0006355	response to hormone//regulation of transcription, DNA-templated	GO:0003677	DNA binding	GO:0005634	nucleus	--	--
Cluster-10611.190094_5	ARF	Cluster-10611.190094	14.07	26.29	15.45	12.61	14.13	16.66	21.42	20.92	20.71	15.15	24.5	20.46	11.27	8.78	14.02	21.7	28.35	16.52	1445	747080730	XP_011087626.1	2013	1e-223	PREDICTED: auxin response factor 1-like [Sesamum indicum]	747080729	XM_011089324.1	789	0	PREDICTED: Sesamum indicum auxin response factor 1-like (LOC105169057), mRNA	K14486	K14486, ARF	auxin response factor	http://www.genome.jp/dbget-bin/www_bget?ko:K14486	Q8L7G0	1406	3.6e-154	Auxin response factor 1 OS=Arabidopsis thaliana GN=ARF1 PE=1 SV=2	PF06507//PF02362//PF02309	Auxin response factor//B3 DNA binding domain//AUX/IAA family	GO:0006355//GO:0009725	regulation of transcription, DNA-templated//response to hormone	GO:0003677	DNA binding	GO:0005634	nucleus	--	--
Cluster-10611.190098_5	ARF	Cluster-10611.190098	0.78	0	1.03	1.06	0.77	0	1.78	0	0	5.02	4.82	3.84	3.5	2.73	5.69	4.67	1.94	2.8	2481	747080730	XP_011087626.1	1774	9.3e-196	PREDICTED: auxin response factor 1-like [Sesamum indicum]	747080729	XM_011089324.1	717	0	PREDICTED: Sesamum indicum auxin response factor 1-like (LOC105169057), mRNA	K14486	K14486, ARF	auxin response factor	http://www.genome.jp/dbget-bin/www_bget?ko:K14486	Q8L7G0	1230	1.6e-133	Auxin response factor 1 OS=Arabidopsis thaliana GN=ARF1 PE=1 SV=2	PF02309//PF02362//PF06507	AUX/IAA family//B3 DNA binding domain//Auxin response factor	GO:0006355//GO:0009725	regulation of transcription, DNA-templated//response to hormone	GO:0003677	DNA binding	GO:0005634	nucleus	--	--
Cluster-10611.191534_3	ARF	Cluster-10611.191534	59.1	58.04	56.24	70.19	68.97	66.33	40.91	40.99	37.05	34.95	39.56	35.45	42	40.84	34.52	24.18	30.17	28.48	1346	747076715	XP_011085439.1	1529	1.3e-167	PREDICTED: auxin response factor 6-like [Sesamum indicum]	802596312	XM_012216788.1	155	4.11897e-73	PREDICTED: Jatropha curcas auxin response factor 6 (LOC105634029), transcript variant X3, mRNA	--	--	--	--	A2X1A1	816	8.6e-86	Auxin response factor 6 OS=Oryza sativa subsp. indica GN=ARF6 PE=3 SV=1	PF06507//PF03153	Auxin response factor//Transcription factor IIA, alpha/beta subunit	GO:0006367//GO:0006355//GO:0009725	transcription initiation from RNA polymerase II promoter//regulation of transcription, DNA-templated//response to hormone	GO:0003677	DNA binding	GO:0005634//GO:0005672	nucleus//transcription factor TFIIA complex	--	--
Cluster-10611.193056_3	ARF	Cluster-10611.193056	0	0	0	0	0	0	0	0	0	15.72	18.33	16.71	10.45	6.93	10.17	1.73	1.7	1.48	2385	747045428	XP_011093958.1	2640	3.4e-296	PREDICTED: auxin response factor 18-like [Sesamum indicum]	747045427	XM_011095656.1	808	0	PREDICTED: Sesamum indicum auxin response factor 18-like (LOC105173774), mRNA	K14486	K14486, ARF	auxin response factor	http://www.genome.jp/dbget-bin/www_bget?ko:K14486	Q9XED8	1610	1.3e-177	Auxin response factor 9 OS=Arabidopsis thaliana GN=ARF9 PE=1 SV=1	PF02309//PF06507//PF02362	AUX/IAA family//Auxin response factor//B3 DNA binding domain	GO:0006355//GO:0009725	regulation of transcription, DNA-templated//response to hormone	GO:0003677	DNA binding	GO:0005634	nucleus	--	--
Cluster-10611.195477_2	ARF	Cluster-10611.195477	6.35	4.8	3.87	5.64	5.51	6.29	4.03	3.17	2.77	2.24	2.98	1.93	2.56	2.38	2.38	2.55	1.48	2.32	2411	747083814	XP_011089287.1	1436	1.4e-156	PREDICTED: auxin response factor 18-like isoform X1 [Sesamum indicum]	848928157	XM_012972261.1	386	0	PREDICTED: Erythranthe guttatus auxin response factor 18-like (LOC105948996), mRNA	--	--	--	--	Q93YR9	1181	7.3e-128	Auxin response factor 16 OS=Arabidopsis thaliana GN=ARF16 PE=2 SV=1	PF06507//PF02362//PF02309//PF07473	Auxin response factor//B3 DNA binding domain//AUX/IAA family//Spasmodic peptide gm9a; conotoxin from Conus species	GO:0009725//GO:0006355//GO:0009405	response to hormone//regulation of transcription, DNA-templated//pathogenesis	GO:0003677	DNA binding	GO:0005634//GO:0005576	nucleus//extracellular region	--	--
Cluster-10611.196836_5	ARF	Cluster-10611.196836	13.88	22.36	11.93	10.06	10.01	8.03	4.81	5.38	6.08	32.12	35.02	23.35	17.64	12.63	23.06	9.38	12.74	8.27	1251	747041666	XP_011074533.1	762	1e-78	PREDICTED: auxin response factor 9-like [Sesamum indicum]>gi|747041668|ref|XP_011074537.1| PREDICTED: auxin response factor 9-like [Sesamum indicum]>gi|747041670|ref|XP_011074547.1| PREDICTED: auxin response factor 9-like [Sesamum indicum]>gi|747041672|ref|XP_011074555.1| PREDICTED: auxin response factor 9-like [Sesamum indicum]	747070918	XM_011084003.1	124	6.53017e-56	PREDICTED: Sesamum indicum auxin response factor 9 (LOC105165118), mRNA	K14486	K14486, ARF	auxin response factor	http://www.genome.jp/dbget-bin/www_bget?ko:K14486	Q9XED8	535	3.1e-53	Auxin response factor 9 OS=Arabidopsis thaliana GN=ARF9 PE=1 SV=1	PF02309//PF06507	AUX/IAA family//Auxin response factor	GO:0009725//GO:0006355	response to hormone//regulation of transcription, DNA-templated	GO:0003677	DNA binding	GO:0005634	nucleus	--	--
Cluster-10611.198298_4	ARF	Cluster-10611.198298	4.6	4.1	4.51	2.28	4.34	3.52	1.53	1.97	1.89	8.81	8.48	6.87	5.04	5.8	8.3	2.21	3.58	3.91	1740	747054004	XP_011073189.1	1342	8.1e-146	PREDICTED: auxin response factor 2-like [Sesamum indicum]	747054003	XM_011074887.1	486	0	PREDICTED: Sesamum indicum auxin response factor 2-like (LOC105158218), mRNA	--	--	--	--	Q94JM3	1165	3.8e-126	Auxin response factor 2 OS=Arabidopsis thaliana GN=ARF2 PE=1 SV=2	PF02362//PF06507	B3 DNA binding domain//Auxin response factor	GO:0009725//GO:0006355	response to hormone//regulation of transcription, DNA-templated	GO:0003677	DNA binding	GO:0005634	nucleus	--	--
Cluster-10611.198302_4	ARF	Cluster-10611.198302	39.1	47.34	37.47	37.62	40.91	31.82	24.66	22.94	18.75	46.38	50.92	39.69	43.75	30.01	33.75	26.06	26.53	25.96	1366	747054004	XP_011073189.1	1708	2.3e-188	PREDICTED: auxin response factor 2-like [Sesamum indicum]	747054003	XM_011074887.1	621	0	PREDICTED: Sesamum indicum auxin response factor 2-like (LOC105158218), mRNA	--	--	--	--	Q94JM3	1500	4.2e-165	Auxin response factor 2 OS=Arabidopsis thaliana GN=ARF2 PE=1 SV=2	PF06507//PF02362	Auxin response factor//B3 DNA binding domain	GO:0009725//GO:0006355	response to hormone//regulation of transcription, DNA-templated	GO:0003677	DNA binding	GO:0005634	nucleus	--	--
Cluster-10611.202654_3	ARF	Cluster-10611.202654	23.97	31.32	22.22	23.52	25.32	23.34	1.24	1.82	1.22	15.29	17.41	26.08	14.05	14.61	14.56	1.6	2.08	0.81	2436	747045428	XP_011093958.1	2688	9.5e-302	PREDICTED: auxin response factor 18-like [Sesamum indicum]	848887262	XM_012988415.1	400	0	PREDICTED: Erythranthe guttatus auxin response factor 11 (LOC105963922), mRNA	K14486	K14486, ARF	auxin response factor	http://www.genome.jp/dbget-bin/www_bget?ko:K14486	Q9XED8	1602	1.1e-176	Auxin response factor 9 OS=Arabidopsis thaliana GN=ARF9 PE=1 SV=1	PF02362//PF06507//PF02309	B3 DNA binding domain//Auxin response factor//AUX/IAA family	GO:0006355//GO:0009725	regulation of transcription, DNA-templated//response to hormone	GO:0003677	DNA binding	GO:0005634	nucleus	--	--
Cluster-10611.202738_3	ARF	Cluster-10611.202738	4.37	5.34	3.58	3.74	6.4	5.68	1.85	1.23	1.99	6.34	11.05	6.48	1.3	7.3	5.21	1.29	3.18	1.55	1583	747097344	XP_011096635.1	2179	6.5e-243	PREDICTED: auxin response factor 6 isoform X1 [Sesamum indicum]	747097343	XM_011098333.1	774	0	PREDICTED: Sesamum indicum auxin response factor 6 (LOC105175759), transcript variant X1, mRNA	--	--	--	--	Q9ZTX8	1945	1.2e-216	Auxin response factor 6 OS=Arabidopsis thaliana GN=ARF6 PE=1 SV=2	PF06507//PF02362	Auxin response factor//B3 DNA binding domain	GO:0006355//GO:0009725	regulation of transcription, DNA-templated//response to hormone	GO:0003677	DNA binding	GO:0005634	nucleus	--	--
Cluster-10611.202741_5	ARF	Cluster-10611.202741	47.72	56.54	45	42.77	44.98	47.02	33.45	25.94	31.87	54.54	56.4	69.9	48.71	45.1	52.69	31.84	33.22	23.36	1345	747097344	XP_011096635.1	1725	2.4e-190	PREDICTED: auxin response factor 6 isoform X1 [Sesamum indicum]	747097345	XM_011098334.1	599	0	PREDICTED: Sesamum indicum auxin response factor 6 (LOC105175759), transcript variant X2, mRNA	--	--	--	--	Q9ZTX8	1533	6.2e-169	Auxin response factor 6 OS=Arabidopsis thaliana GN=ARF6 PE=1 SV=2	PF06507//PF02362	Auxin response factor//B3 DNA binding domain	GO:0009725//GO:0006355	response to hormone//regulation of transcription, DNA-templated	GO:0003677	DNA binding	GO:0005634	nucleus	--	--
Cluster-10611.203794_1	ARF	Cluster-10611.203794	11.43	30.38	20.41	9.25	12.34	6.26	1.19	1.65	0.23	17.84	24.3	16.91	8.76	9.08	13.66	1.46	1.24	1.56	3165	747073112	XP_011083507.1	2788	0	PREDICTED: auxin response factor 5 [Sesamum indicum]	747073111	XM_011085205.1	628	0	PREDICTED: Sesamum indicum auxin response factor 5 (LOC105166017), mRNA	K14486	K14486, ARF	auxin response factor	http://www.genome.jp/dbget-bin/www_bget?ko:K14486	P93024	1954	2.2e-217	Auxin response factor 5 OS=Arabidopsis thaliana GN=ARF5 PE=1 SV=3	PF02362//PF06507	B3 DNA binding domain//Auxin response factor	GO:0006355//GO:0009725	regulation of transcription, DNA-templated//response to hormone	GO:0003677	DNA binding	GO:0005634	nucleus	--	--
Cluster-10611.204617_2	ARF	Cluster-10611.204617	5.18	5.78	4.49	10.23	10.9	13.51	5.64	6.03	4.07	10.53	7.46	6.6	19.59	20.38	20.93	10.05	7.6	9.84	1949	747083816	XP_011089288.1	2479	1.3e-277	PREDICTED: auxin response factor 18-like isoform X2 [Sesamum indicum]	747083817	XM_011090987.1	623	0	PREDICTED: Sesamum indicum auxin response factor 18-like (LOC105170291), transcript variant X3, mRNA	--	--	--	--	Q9SKN5	1781	1.6e-197	Auxin response factor 10 OS=Arabidopsis thaliana GN=ARF10 PE=2 SV=1	PF02309//PF06507//PF02362//PF07473	AUX/IAA family//Auxin response factor//B3 DNA binding domain//Spasmodic peptide gm9a; conotoxin from Conus species	GO:0009725//GO:0006355//GO:0009405	response to hormone//regulation of transcription, DNA-templated//pathogenesis	GO:0003677	DNA binding	GO:0005576//GO:0005634	extracellular region//nucleus	--	--
Cluster-10611.204618_2	ARF	Cluster-10611.204618	4.59	6.2	5.21	12.49	10.32	11.48	5.74	3.88	6.53	0	0.12	0	0	0	0	0	0	0	2024	747083816	XP_011089288.1	2736	2.1e-307	PREDICTED: auxin response factor 18-like isoform X2 [Sesamum indicum]	747083817	XM_011090987.1	623	0	PREDICTED: Sesamum indicum auxin response factor 18-like (LOC105170291), transcript variant X3, mRNA	--	--	--	--	Q653H7	1872	4.6e-208	Auxin response factor 18 OS=Oryza sativa subsp. japonica GN=ARF18 PE=2 SV=1	PF07473//PF02309//PF02362//PF06507	Spasmodic peptide gm9a; conotoxin from Conus species//AUX/IAA family//B3 DNA binding domain//Auxin response factor	GO:0009405//GO:0006355//GO:0009725	pathogenesis//regulation of transcription, DNA-templated//response to hormone	GO:0003677	DNA binding	GO:0005576//GO:0005634	extracellular region//nucleus	--	--
Cluster-10611.205214_3	ARF	Cluster-10611.205214	89.15	106.9	96.85	72.45	92.33	79.82	54.6	47.85	32.88	120.77	144.41	96.1	69.23	71.58	80.45	52.7	64.99	54.35	919	747054004	XP_011073189.1	1161	4.1e-125	PREDICTED: auxin response factor 2-like [Sesamum indicum]	747043287	XR_848103.1	454	0	PREDICTED: Sesamum indicum auxin response factor 2 (LOC105165663), transcript variant X2, misc_RNA	--	--	--	--	Q94JM3	1091	7.6e-118	Auxin response factor 2 OS=Arabidopsis thaliana GN=ARF2 PE=1 SV=2	PF06507//PF02362	Auxin response factor//B3 DNA binding domain	GO:0009725//GO:0006355	response to hormone//regulation of transcription, DNA-templated	GO:0003677	DNA binding	GO:0005634	nucleus	--	--
Cluster-10611.207846_5	ARF	Cluster-10611.207846	16.12	19.88	16.67	11.42	14.27	12.02	11.11	13.61	8.85	11.68	19.63	19.26	11.15	13.46	19.52	4.25	10.43	7.69	2029	747080730	XP_011087626.1	1522	1.3e-166	PREDICTED: auxin response factor 1-like [Sesamum indicum]	747080729	XM_011089324.1	571	0	PREDICTED: Sesamum indicum auxin response factor 1-like (LOC105169057), mRNA	K14486	K14486, ARF	auxin response factor	http://www.genome.jp/dbget-bin/www_bget?ko:K14486	Q8L7G0	1017	6.4e-109	Auxin response factor 1 OS=Arabidopsis thaliana GN=ARF1 PE=1 SV=2	PF06507//PF02362	Auxin response factor//B3 DNA binding domain	GO:0006355//GO:0009725	regulation of transcription, DNA-templated//response to hormone	GO:0003677	DNA binding	GO:0005634	nucleus	--	--
Cluster-10611.210841_0	ARF	Cluster-10611.210841	8.45	0.45	3.95	6.77	8.43	3.46	4.31	1.97	2.89	10.96	5.43	4.6	4.98	6.44	9.37	2.24	1.84	3.41	1800	747083816	XP_011089288.1	2405	4.6e-269	PREDICTED: auxin response factor 18-like isoform X2 [Sesamum indicum]	747083817	XM_011090987.1	782	0	PREDICTED: Sesamum indicum auxin response factor 18-like (LOC105170291), transcript variant X3, mRNA	--	--	--	--	Q653H7	1683	3.4e-186	Auxin response factor 18 OS=Oryza sativa subsp. japonica GN=ARF18 PE=2 SV=1	PF06507//PF02362	Auxin response factor//B3 DNA binding domain	GO:0006355//GO:0009725	regulation of transcription, DNA-templated//response to hormone	GO:0003677	DNA binding	GO:0005634	nucleus	--	--
Cluster-10611.210842_0	ARF	Cluster-10611.210842	55.49	40.24	38.4	53.55	56.1	56.13	57.61	47.81	52.05	33.42	28.43	33.16	57.75	48.18	46.76	64.13	45.95	57.05	1800	747083816	XP_011089288.1	2434	2e-272	PREDICTED: auxin response factor 18-like isoform X2 [Sesamum indicum]	747083817	XM_011090987.1	794	0	PREDICTED: Sesamum indicum auxin response factor 18-like (LOC105170291), transcript variant X3, mRNA	--	--	--	--	Q653H7	1700	3.6e-188	Auxin response factor 18 OS=Oryza sativa subsp. japonica GN=ARF18 PE=2 SV=1	PF02362//PF06507	B3 DNA binding domain//Auxin response factor	GO:0006355//GO:0009725	regulation of transcription, DNA-templated//response to hormone	GO:0003677	DNA binding	GO:0005634	nucleus	--	--
Cluster-10611.212475_1	ARF	Cluster-10611.212475	0	0.73	0.47	0.15	0.33	0	0.08	0	0	0.45	0.27	0.41	0.1	0	0.28	0.1	0	0	3615	747073112	XP_011083507.1	3236	0	PREDICTED: auxin response factor 5 [Sesamum indicum]	747073111	XM_011085205.1	610	0	PREDICTED: Sesamum indicum auxin response factor 5 (LOC105166017), mRNA	K14486	K14486, ARF	auxin response factor	http://www.genome.jp/dbget-bin/www_bget?ko:K14486	P93024	2296	5.6e-257	Auxin response factor 5 OS=Arabidopsis thaliana GN=ARF5 PE=1 SV=3	PF02309//PF06507//PF02362//PF02733	AUX/IAA family//Auxin response factor//B3 DNA binding domain//Dak1 domain	GO:0006355//GO:0009725//GO:0046486//GO:0006071	regulation of transcription, DNA-templated//response to hormone//glycerolipid metabolic process//glycerol metabolic process	GO:0003677//GO:0004371	DNA binding//glycerone kinase activity	GO:0005634	nucleus	--	--
Cluster-10611.214138_3	ARF	Cluster-10611.214138	100.57	176.19	100.3	77.96	88.44	62.94	39.5	30.96	27.19	151.66	169.91	108.59	80.86	75.35	93.95	41.58	43.56	47.34	487	747070919	XP_011082305.1	455	1.6e-43	PREDICTED: auxin response factor 9 [Sesamum indicum]	--	--	--	--	--	K14486	K14486, ARF	auxin response factor	http://www.genome.jp/dbget-bin/www_bget?ko:K14486	Q9XED8	329	9.2e-30	Auxin response factor 9 OS=Arabidopsis thaliana GN=ARF9 PE=1 SV=1	PF06507	Auxin response factor	GO:0006355//GO:0009725	regulation of transcription, DNA-templated//response to hormone	GO:0003677	DNA binding	GO:0005634	nucleus	--	--
Cluster-10611.214474_3	ARF	Cluster-10611.214474	7.26	4.81	7.91	7.82	4.61	3.89	0.77	1.95	1.48	8.13	8.41	7.87	6.71	7.83	5.24	3.43	2.51	3.21	2442	747084909	XP_011089884.1	2708	4.6e-304	PREDICTED: auxin response factor 4 isoform X2 [Sesamum indicum]	747084908	XM_011091582.1	586	0	PREDICTED: Sesamum indicum auxin response factor 4 (LOC105170702), transcript variant X2, mRNA	--	--	--	--	Q9ZTX9	1726	4.7e-191	Auxin response factor 4 OS=Arabidopsis thaliana GN=ARF4 PE=1 SV=1	PF02309//PF08024//PF06507//PF02362	AUX/IAA family//Ant antimicrobial peptide//Auxin response factor//B3 DNA binding domain	GO:0009725//GO:0006355//GO:0019836	response to hormone//regulation of transcription, DNA-templated//hemolysis by symbiont of host erythrocytes	GO:0003677	DNA binding	GO:0005634//GO:0005576	nucleus//extracellular region	--	--
Cluster-10611.215676_4	ARF	Cluster-10611.215676	3.87	5.55	4.55	3.23	5.03	4.66	10.94	8.95	10	4.25	6.5	6.98	2.92	5.26	3.17	8.51	9.18	12.58	2016	747092568	XP_011094057.1	1052	4e-112	PREDICTED: auxin response factor 19-like [Sesamum indicum]	747092567	XM_011095755.1	297	7.18961e-152	PREDICTED: Sesamum indicum auxin response factor 19-like (LOC105173856), mRNA	--	--	--	--	Q0D9R7	596	4.2e-60	Auxin response factor 19 OS=Oryza sativa subsp. japonica GN=ARF19 PE=2 SV=2	PF06507//PF01185//PF09606	Auxin response factor//Fungal hydrophobin//ARC105 or Med15 subunit of Mediator complex non-fungal	GO:0006355//GO:0009725//GO:0042546//GO:0006357	regulation of transcription, DNA-templated//response to hormone//cell wall biogenesis//regulation of transcription from RNA polymerase II promoter	GO:0005199//GO:0001104//GO:0003677	structural constituent of cell wall//RNA polymerase II transcription cofactor activity//DNA binding	GO:0005618//GO:0005634//GO:0016592//GO:0009277	cell wall//nucleus//mediator complex//fungal-type cell wall	--	--
Cluster-10611.216084_2	ARF	Cluster-10611.216084	0.43	6.48	6.62	1.53	3.85	0	0.47	1.47	0.19	7.2	7.93	4.53	1.03	1.64	1.96	0	0	0.27	3889	747073112	XP_011083507.1	2603	1.1e-291	PREDICTED: auxin response factor 5 [Sesamum indicum]	747056767	XM_011076355.1	347	2.242e-179	PREDICTED: Sesamum indicum auxin response factor 5-like (LOC105159332), transcript variant X4, mRNA	K14486	K14486, ARF	auxin response factor	http://www.genome.jp/dbget-bin/www_bget?ko:K14486	P93024	1762	5e-195	Auxin response factor 5 OS=Arabidopsis thaliana GN=ARF5 PE=1 SV=3	PF02309//PF02362//PF06507//PF02733	AUX/IAA family//B3 DNA binding domain//Auxin response factor//Dak1 domain	GO:0006071//GO:0046486//GO:0009725//GO:0006355	glycerol metabolic process//glycerolipid metabolic process//response to hormone//regulation of transcription, DNA-templated	GO:0004371//GO:0003677	glycerone kinase activity//DNA binding	GO:0005634	nucleus	--	--
Cluster-10611.216227_1	ARF	Cluster-10611.216227	3.48	9.22	6.86	0	8.55	8.03	26.12	19.8	22.02	7.8	7.62	9.53	4.86	10.34	8.59	19.09	29.69	16.91	2934	747092242	XP_011093873.1	1967	4.6e-218	PREDICTED: auxin response factor 19 [Sesamum indicum]	747092241	XM_011095571.1	728	0	PREDICTED: Sesamum indicum auxin response factor 19 (LOC105173711), mRNA	K14486	K14486, ARF	auxin response factor	http://www.genome.jp/dbget-bin/www_bget?ko:K14486	Q8RYC8	1758	1.1e-194	Auxin response factor 19 OS=Arabidopsis thaliana GN=ARF19 PE=1 SV=2	PF00481//PF02362//PF06507	Protein phosphatase 2C//B3 DNA binding domain//Auxin response factor	GO:0009725//GO:0006355	response to hormone//regulation of transcription, DNA-templated	GO:0003824//GO:0003677	catalytic activity//DNA binding	GO:0005634	nucleus	--	--
Cluster-10611.216417_4	ARF	Cluster-10611.216417	10.78	14.63	13.39	14.48	14.29	12.02	2.69	4.62	3.08	10.71	7.91	10.03	10.79	8.27	13.16	2.53	2.34	3.54	2680	747084909	XP_011089884.1	3087	0	PREDICTED: auxin response factor 4 isoform X2 [Sesamum indicum]	747084908	XM_011091582.1	754	0	PREDICTED: Sesamum indicum auxin response factor 4 (LOC105170702), transcript variant X2, mRNA	--	--	--	--	Q9ZTX9	2000	8.7e-223	Auxin response factor 4 OS=Arabidopsis thaliana GN=ARF4 PE=1 SV=1	PF02309//PF08024//PF02362//PF06507	AUX/IAA family//Ant antimicrobial peptide//B3 DNA binding domain//Auxin response factor	GO:0009725//GO:0006355//GO:0019836	response to hormone//regulation of transcription, DNA-templated//hemolysis by symbiont of host erythrocytes	GO:0003677	DNA binding	GO:0005576//GO:0005634	extracellular region//nucleus	--	--
Cluster-10611.218273_2	ARF	Cluster-10611.218273	5.9	7.98	4.57	8.68	9.85	5.93	1.79	3.3	1.74	18.22	22.65	16.68	14.46	16.54	13.77	2.91	1.45	3.24	2858	460371620	XP_004231633.1	1720	2e-189	PREDICTED: auxin response factor 8 [Solanum lycopersicum]	747099867	XM_011099698.1	716	0	PREDICTED: Sesamum indicum auxin response factor 8-like (LOC105176789), transcript variant X4, mRNA	--	--	--	--	Q9ZTX8	1657	5.5e-183	Auxin response factor 6 OS=Arabidopsis thaliana GN=ARF6 PE=1 SV=2	PF02362//PF06507	B3 DNA binding domain//Auxin response factor	GO:0006355//GO:0009725	regulation of transcription, DNA-templated//response to hormone	GO:0003677	DNA binding	GO:0005634	nucleus	--	--
Cluster-10611.219695_3	ARF	Cluster-10611.219695	18.48	29.55	24.75	22.48	26.58	23.11	16.23	21.51	13.1	33.67	28.77	33.02	25.67	28.02	29.94	13.88	13.31	12.43	643	747054004	XP_011073189.1	859	3e-90	PREDICTED: auxin response factor 2-like [Sesamum indicum]	747054003	XM_011074887.1	371	0	PREDICTED: Sesamum indicum auxin response factor 2-like (LOC105158218), mRNA	--	--	--	--	Q94JM3	794	1.5e-83	Auxin response factor 2 OS=Arabidopsis thaliana GN=ARF2 PE=1 SV=2	PF06507	Auxin response factor	GO:0006355//GO:0009725	regulation of transcription, DNA-templated//response to hormone	GO:0003677	DNA binding	GO:0005634	nucleus	--	--
Cluster-10611.224741_3	ARF	Cluster-10611.224741	8.44	13.12	7.08	7.19	8.16	5.92	8.73	9.74	10.64	0.07	0	1.11	0	0	0	1.58	6.41	0.8	2343	747080730	XP_011087626.1	1922	6.1e-213	PREDICTED: auxin response factor 1-like [Sesamum indicum]	747080729	XM_011089324.1	760	0	PREDICTED: Sesamum indicum auxin response factor 1-like (LOC105169057), mRNA	K14486	K14486, ARF	auxin response factor	http://www.genome.jp/dbget-bin/www_bget?ko:K14486	Q8L7G0	1322	3.2e-144	Auxin response factor 1 OS=Arabidopsis thaliana GN=ARF1 PE=1 SV=2	PF02309//PF02362//PF06507	AUX/IAA family//B3 DNA binding domain//Auxin response factor	GO:0006355//GO:0009725	regulation of transcription, DNA-templated//response to hormone	GO:0003677	DNA binding	GO:0005634	nucleus	--	--
Cluster-10611.234635_0	ARF	Cluster-10611.234635	8.84	18.48	8.94	5.12	12.08	12.17	2.42	2.02	2.11	1.11	0.7	0.48	0.75	1.23	0.45	0	2.38	0	2847	460371620	XP_004231633.1	1720	1.9e-189	PREDICTED: auxin response factor 8 [Solanum lycopersicum]	747099867	XM_011099698.1	716	0	PREDICTED: Sesamum indicum auxin response factor 8-like (LOC105176789), transcript variant X4, mRNA	--	--	--	--	Q9ZTX8	1657	5.5e-183	Auxin response factor 6 OS=Arabidopsis thaliana GN=ARF6 PE=1 SV=2	PF06507//PF02362	Auxin response factor//B3 DNA binding domain	GO:0006355//GO:0009725	regulation of transcription, DNA-templated//response to hormone	GO:0003677	DNA binding	GO:0005634	nucleus	--	--
Cluster-10611.234638_1	ARF	Cluster-10611.234638	11.7	23.26	9.81	11.14	15.58	12.2	3.48	6.63	4.83	20.43	24.36	17.06	16.61	17.82	15.12	3.32	5.9	3.83	2818	350539862	NP_001234552.1	1779	2.8e-196	auxin response factor 8-1 [Solanum lycopersicum]>gi|302035373|gb|ADK92393.1| auxin response factor 8-1 [Solanum lycopersicum]	747099857	XM_011099693.1	748	0	PREDICTED: Sesamum indicum auxin response factor 8-like (LOC105176788), transcript variant X1, mRNA	--	--	--	--	Q9FGV1	1678	2e-185	Auxin response factor 8 OS=Arabidopsis thaliana GN=ARF8 PE=2 SV=2	PF13580//PF02362//PF06507	SIS domain//B3 DNA binding domain//Auxin response factor	GO:0009734//GO:0005975//GO:0009725//GO:0006355	auxin-activated signaling pathway//carbohydrate metabolic process//response to hormone//regulation of transcription, DNA-templated	GO:0003677//GO:0030246//GO:0046983	DNA binding//carbohydrate binding//protein dimerization activity	GO:0005634	nucleus	--	--
Cluster-10611.235200_3	ARF	Cluster-10611.235200	0	0	0	0	0	0	0	0	0	3.64	5.37	6.23	4.27	4.86	6.2	5.92	8.32	4.5	2419	747080730	XP_011087626.1	1774	9.1e-196	PREDICTED: auxin response factor 1-like [Sesamum indicum]	747080729	XM_011089324.1	717	0	PREDICTED: Sesamum indicum auxin response factor 1-like (LOC105169057), mRNA	K14486	K14486, ARF	auxin response factor	http://www.genome.jp/dbget-bin/www_bget?ko:K14486	Q8L7G0	1230	1.5e-133	Auxin response factor 1 OS=Arabidopsis thaliana GN=ARF1 PE=1 SV=2	PF02309//PF02362//PF06507	AUX/IAA family//B3 DNA binding domain//Auxin response factor	GO:0009725//GO:0006355	response to hormone//regulation of transcription, DNA-templated	GO:0003677	DNA binding	GO:0005634	nucleus	--	--
Cluster-10611.236274_3	ARF	Cluster-10611.236274	1.46	3.46	3.5	2.55	1.87	3.21	2.31	0.93	1.29	3.69	3.73	2.61	0.8	2.95	2.86	0.7	1.16	1.1	1690	747097346	XP_011096636.1	1376	9e-150	PREDICTED: auxin response factor 6 isoform X2 [Sesamum indicum]	747097345	XM_011098334.1	530	0	PREDICTED: Sesamum indicum auxin response factor 6 (LOC105175759), transcript variant X2, mRNA	--	--	--	--	Q9ZTX8	1306	1.6e-142	Auxin response factor 6 OS=Arabidopsis thaliana GN=ARF6 PE=1 SV=2	PF02362//PF06507	B3 DNA binding domain//Auxin response factor	GO:0009725//GO:0006355	response to hormone//regulation of transcription, DNA-templated	GO:0003677	DNA binding	GO:0005634	nucleus	--	--
Cluster-10611.239215_2	ARF	Cluster-10611.239215	0.41	1.39	2.16	1.82	2.13	1.8	3.03	1.86	2.11	0	0	0	0	0	0	0	0	0	949	747092568	XP_011094057.1	847	1.1e-88	PREDICTED: auxin response factor 19-like [Sesamum indicum]	587680628	KF939305.1	87	1.81859e-35	Dimocarpus longan auxin response factor mRNA, complete cds	--	--	--	--	Q0D9R7	544	2.1e-54	Auxin response factor 19 OS=Oryza sativa subsp. japonica GN=ARF19 PE=2 SV=2	PF06507	Auxin response factor	GO:0009725//GO:0006355	response to hormone//regulation of transcription, DNA-templated	GO:0003677	DNA binding	GO:0005634	nucleus	--	--
Cluster-10611.243969_3	ARF	Cluster-10611.243969	14.12	20.24	17.42	11.33	14.4	10.86	2.87	1.82	1.82	22.44	21.83	15.45	9.38	9.01	10.42	1.89	2.03	2.9	2766	747084909	XP_011089884.1	3021	0	PREDICTED: auxin response factor 4 isoform X2 [Sesamum indicum]	747084908	XM_011091582.1	751	0	PREDICTED: Sesamum indicum auxin response factor 4 (LOC105170702), transcript variant X2, mRNA	--	--	--	--	Q9ZTX9	1958	6.7e-218	Auxin response factor 4 OS=Arabidopsis thaliana GN=ARF4 PE=1 SV=1	PF02309//PF08024//PF06507//PF02362	AUX/IAA family//Ant antimicrobial peptide//Auxin response factor//B3 DNA binding domain	GO:0006355//GO:0009725//GO:0019836	regulation of transcription, DNA-templated//response to hormone//hemolysis by symbiont of host erythrocytes	GO:0003677	DNA binding	GO:0005634//GO:0005576	nucleus//extracellular region	--	--
Cluster-10611.243979_3	ARF	Cluster-10611.243979	16.49	15.77	17.69	16.73	15.49	14.06	4.17	4.61	2.39	11.19	12.72	11.64	17.55	16.06	21.93	7.37	4.67	5.38	2676	747084911	XP_011089885.1	2872	0	PREDICTED: auxin response factor 4 isoform X3 [Sesamum indicum]	747084910	XM_011091583.1	677	0	PREDICTED: Sesamum indicum auxin response factor 4 (LOC105170702), transcript variant X3, mRNA	--	--	--	--	Q9ZTX9	1883	3.2e-209	Auxin response factor 4 OS=Arabidopsis thaliana GN=ARF4 PE=1 SV=1	PF02309//PF08024//PF06507//PF02362	AUX/IAA family//Ant antimicrobial peptide//Auxin response factor//B3 DNA binding domain	GO:0006355//GO:0009725//GO:0019836	regulation of transcription, DNA-templated//response to hormone//hemolysis by symbiont of host erythrocytes	GO:0003677	DNA binding	GO:0005576//GO:0005634	extracellular region//nucleus	--	--
Cluster-10611.245966_1	ARF	Cluster-10611.245966	0	1.72	0	4.12	5.43	2.55	0.85	0.78	1.77	2.41	0	1.52	2.31	0.73	2.92	0.67	0	0.72	2907	747073112	XP_011083507.1	2754	0	PREDICTED: auxin response factor 5 [Sesamum indicum]	747073111	XM_011085205.1	628	0	PREDICTED: Sesamum indicum auxin response factor 5 (LOC105166017), mRNA	K14486	K14486, ARF	auxin response factor	http://www.genome.jp/dbget-bin/www_bget?ko:K14486	P93024	1936	2.5e-215	Auxin response factor 5 OS=Arabidopsis thaliana GN=ARF5 PE=1 SV=3	PF06507//PF02362	Auxin response factor//B3 DNA binding domain	GO:0006355//GO:0009725	regulation of transcription, DNA-templated//response to hormone	GO:0003677	DNA binding	GO:0005634	nucleus	--	--
Cluster-10611.248285_3	ARF	Cluster-10611.248285	0.45	0.78	1.24	0.77	2.04	1.34	6.5	2.42	3.26	1.27	1.23	1.56	0.96	0.62	1.01	0	2.07	4.25	2064	747092568	XP_011094057.1	1041	7.7e-111	PREDICTED: auxin response factor 19-like [Sesamum indicum]	747092567	XM_011095755.1	297	7.36381e-152	PREDICTED: Sesamum indicum auxin response factor 19-like (LOC105173856), mRNA	--	--	--	--	Q0D9R7	408	2.7e-38	Auxin response factor 19 OS=Oryza sativa subsp. japonica GN=ARF19 PE=2 SV=2	PF01185//PF06507	Fungal hydrophobin//Auxin response factor	GO:0009725//GO:0006355//GO:0042546	response to hormone//regulation of transcription, DNA-templated//cell wall biogenesis	GO:0005199//GO:0003677	structural constituent of cell wall//DNA binding	GO:0005618//GO:0009277//GO:0005634	cell wall//fungal-type cell wall//nucleus	--	--
Cluster-10611.250201_3	ARF	Cluster-10611.250201	32.11	48.11	31.75	38.01	38.55	45.02	27.7	26.06	29.91	25.65	33.92	24.44	23.1	30.25	23.5	15.7	15.9	13.14	1405	747097346	XP_011096636.1	2111	4.4e-235	PREDICTED: auxin response factor 6 isoform X2 [Sesamum indicum]	747097345	XM_011098334.1	730	0	PREDICTED: Sesamum indicum auxin response factor 6 (LOC105175759), transcript variant X2, mRNA	--	--	--	--	Q9ZTX8	1916	2.5e-213	Auxin response factor 6 OS=Arabidopsis thaliana GN=ARF6 PE=1 SV=2	PF06507//PF02362	Auxin response factor//B3 DNA binding domain	GO:0006355//GO:0009725	regulation of transcription, DNA-templated//response to hormone	GO:0003677	DNA binding	GO:0005634	nucleus	--	--
Cluster-10611.251277_4	ARF	Cluster-10611.251277	0	0.16	0	0.25	0	0	0.28	0.2	1.31	0.12	0	0.32	0.54	0.6	0	0.93	0.38	0.53	2412	747092568	XP_011094057.1	1130	4.3e-121	PREDICTED: auxin response factor 19-like [Sesamum indicum]	747092567	XM_011095755.1	297	8.6268e-152	PREDICTED: Sesamum indicum auxin response factor 19-like (LOC105173856), mRNA	--	--	--	--	Q0D9R7	810	7.7e-85	Auxin response factor 19 OS=Oryza sativa subsp. japonica GN=ARF19 PE=2 SV=2	PF06507//PF01185	Auxin response factor//Fungal hydrophobin	GO:0042546//GO:0006355//GO:0009725	cell wall biogenesis//regulation of transcription, DNA-templated//response to hormone	GO:0003677//GO:0005199	DNA binding//structural constituent of cell wall	GO:0009277//GO:0005634//GO:0005618	fungal-type cell wall//nucleus//cell wall	--	--
Cluster-10611.254383_4	ARF	Cluster-10611.254383	44.94	58.73	40.38	34.55	38.57	33.78	22.15	18.2	16.57	54.47	65.8	53.86	40.18	42.26	39.98	26.45	25.32	25.84	1543	747054004	XP_011073189.1	1718	1.8e-189	PREDICTED: auxin response factor 2-like [Sesamum indicum]	747054003	XM_011074887.1	630	0	PREDICTED: Sesamum indicum auxin response factor 2-like (LOC105158218), mRNA	--	--	--	--	Q94JM3	1510	3.3e-166	Auxin response factor 2 OS=Arabidopsis thaliana GN=ARF2 PE=1 SV=2	PF02362//PF06507	B3 DNA binding domain//Auxin response factor	GO:0006355//GO:0009725	regulation of transcription, DNA-templated//response to hormone	GO:0003677	DNA binding	GO:0005634	nucleus	--	--
Cluster-10611.254450_3	ARF	Cluster-10611.254450	0.95	1.87	1.65	1.87	1.86	1.37	1.15	1.06	0.82	3.12	3.1	2.92	4.09	3.71	3.46	4.92	4.86	6.19	1938	747093670	XP_011094651.1	1642	1.5e-180	PREDICTED: auxin response factor 18-like [Sesamum indicum]>gi|747093672|ref|XP_011094652.1| PREDICTED: auxin response factor 18-like [Sesamum indicum]	747093671	XM_011096350.1	315	6.80949e-162	PREDICTED: Sesamum indicum auxin response factor 18-like (LOC105174298), transcript variant X2, mRNA	--	--	--	--	Q9AV47	1186	1.5e-128	Auxin response factor 22 OS=Oryza sativa subsp. japonica GN=ARF22 PE=2 SV=1	PF06507//PF02309	Auxin response factor//AUX/IAA family	GO:0006355//GO:0009725	regulation of transcription, DNA-templated//response to hormone	GO:0003677	DNA binding	GO:0005634	nucleus	--	--
[truncated: 5,233 more rows]
[truncated: 1 more columns]
